# Supplementary material for: Rejuvenation of Mature Ilex paraguariensis Plants Through Serial Rooted Cuttings: Exploring the Roles of miRNAs in Reversing Adult Phase, Promoting Root Formation, and Determining Root Structure
Source: Plants (Basel). 2025 May 30;14(11):1668. doi: 10.3390/plants14111668 (PMC12157841; doi:10.3390/plants14111668)
Supplement: Supplementary file 1 [file plants-14-01668-s001.zip › Table supplemtary.xls]

## Sheet: Index
Table S1: Information about small RNA sequencing
Table S2: Known miRNA families identified
Table S3: Novels miRNA predicted in Ilex paraguariensis leaves
Table S4: Counts of known miRNA families
Table S5: Counts of novel predicted miRNAs
Table S6: Differential expression analysis of known miRNA families calculated by DESeq2
	Adult plant vs. S1
	Adult plant vs. S4
	Adult plant vs. Seedling
Table S7: Differential expression analysis of novel predicted miRNAs calculated by DESeq2
	Adult plant vs. S1
	Adult plant vs. S4
	Adult plant vs. Seedling
Table S8: Summary of differentially expressed miRNAs
Table S9: DE-miRNAs target genes predicted by psRNATarget (adult plant vs. S4)
	Known miRNA families
	Novel predicted miRNAs
Table S10: BiNGO overrepresentation of Gene Ontology categories of target genes (DE-miRNAs known and novels adult plant vs. S4)
Table S11: Selected Gene Ontology categories related to biometrics results in this paper
Table S12: Primer sequences
Table S13: Primer sequences of selected genes involved in adventitious root formation

## Sheet: Table S1
Table S1: Information about small RNA sequencing
Sample	Rep	Total raw Reads	Total clean Reads (without adapter)	Total clean Reads (without poli-A)	Mapped reads	Q30(%)
Adult plant	1	59446396	58635986	41340614	0.9258	0.956
Adult plant	2	54672486	54048729	37522054	0.9272	0.95
Adult plant	3	45055682	44094836	32260200	0.9123	0.949
S1	1	57498072	56971576	38739576	0.936	0.951
S1	2	47268134	46775556	31123500	0.9179	0.956
S1	3	55420442	54470167	34669129	0.9428	0.957
S4	1	56117674	55159850	34938135	0.952	0.951
S4	2	48126336	47215671	32698766	0.945	0.957
S4	3	55595992	55005139	37157316	0.948	0.957
Seedling	1	49733090	48370802	32370286	0.9439	0.955
Seedling	2	51019038	49944642	33685046	0.9339	0.952
Seedling	3	40101412	39474118	26936657	0.9509	0.95
Total		620054754	610167072	413441279

## Sheet: Table S2
Table S2: Known miRNA families identified
miRNA	Sequence
miR-71_3p	UAUCACUAUUCUGUUUUUCGC
miR-71_5p	UGAAAGACAUGGGUAGUGAGACG
miR-146_3p	UGAGAACUGAAUUCCAUGGGUU
miR-156_3p	GCUCACCUCUCUUUCUGUCAGU
miR-156_5p	UGACAGAAGAGAGUGAGCAC
miR-157_3p	GCUCUCUAUACUUCUGUCACC
miR-157_5p	UUGACAGAAGAUAGAGAGCAC
miR-159_3p	AUUGGAGUGAAGGGAGCUCCA
miR-159_5p	GAGUUCCCUGCACUCCAAGUC
miR-160_3p	GCGUAUGAGGAGCCAAGCAUA
miR-160_5p	UGCCUGGCUCCCUGUAUGCCG
miR-162_3p	UCGAUAAACCUCUGCAUCCA
miR-162_5p	GGAGGCAGCGGUUCAUCGAUC
miR-164_3p	CAUGUGCUCUAGCUCUCCAGC
miR-164_5p	UGGAGAAGCAGGGCACGUGC
miR-165_3p	UCGGACCAGGCUUCAUCCCCC
miR-165_5p	GAAUGUUGUCUGGAUCGAGG
miR-166_3p	UCGGACCAGGCUUCAUUCCCCU
miR-166_5p	GGAAUGUUGUCUGGCACGAGG
miR-167_3p	GAUCAUGCUGUGCAGUUUCAUC
miR-167_5p	UGAAGCUGCCAGCAUGAUCUA
miR-168_3p	CCCGCCUUGCACCAAGUGAAU
miR-168_5p	UCGCUUGGUGCAGAUCGGGAC
miR-169_3p	UAGCCAAGGAUGAUUUGCCUGC
miR-169_5p	CAGCCAAGGAUGACUUGCCGG
miR-170_3p	UGAUUGAGCCGUGUCAAUAUC
miR-170_5p	UAUUGGCCUGGUUCACUCAGA
miR-171_3p	UGAUUGAGCCGUGCCAAUAUC
miR-171_5p	UGUUGGCUCGACUCACUCAGA
miR-172_3p	UGAAUCUUGAUGAUGCUGCAU
miR-172_5p	GCAGCACCAUCAAGAUUCACA
miR-218_3p	AAACAUGGUUCUGUCAAGCA
miR-319_3p	UUGGACUGAAGGGAGCUCCUU
miR-319_5p	AGGAAACUGUUUAGUCCAACC
miR-375_3p	UUUGUUCGUUCGGCUCGAGUUA
miR-375_5p	GCGACGAGCCCCUCGCACAAACC
miR-390_3p	CGCUAUCCAUCCUGAGUUUUA
miR-390_5p	AAGCUCAGGAGGGAUAGCGCC
miR-391_3p	ACGGUAUCUCUCCUACGUAGC
miR-391_5p	UUCGCAGGAGAGAUAGCGCCA
miR-393_3p	UCAGUGCAAUCCCUUUGGAAU
miR-393_5p	UCCAAAGGGAUCGCAUUGAUCU
miR-394_3p	AGGUGGGCAUACUGCCAAUG
miR-394_5p	UUGGCAUUCUGUCCACCUCC
miR-395_3p	CUGAAGUGUUUGGGGGAACUC
miR-395_5p	GUUCUAUGCAAGCACUUCACGA
miR-396_3p	GUUCAAUAAAGCUGUGGGAAG
miR-396_5p	UCCACAGGCUUUCUUGAACUG
miR-397_3p	ACCAGCGCUGCACUCGAUCAU
miR-397_5p	UCAUUGAGUGCAGCGUUGAUG
miR-398_3p	UGUGUUCUCAGGUCGCCCCUG
miR-398_5p	GGAGCGACCUGGGAUCACAUG
miR-399_3p	UGCCAAAGGAGAAUUGCCCUG
miR-399_5p	GUGCAGUUCUCCUCUGGCACG
miR-403_3p	UUAGAUUCACGCACAAACUCG
miR-403_5p	UGUUUUGUGCGUGACUCUAAUU
miR-408_3p	CUGCACUGCCUCUUCCCUGGC
miR-408_5p	CAGGGACGAGGCAGAGCAUGG
miR-437_3p	AUUUGACUGACACGGAUUCUAGGA
miR-437_5p	UAGAGUUGUCCUAAGUCAAACUUU
miR-466_3p	AUAUACAUACACACAUACACA
miR-466_5p	UGAUGUGUGUGUACAUGUACAU
miR-477_3p	GUUGGGGGCUCUUUUGGGACG
miR-477_5p	UCCCUCAAGGGCUCCCAAUAUU
miR-482_3p	UCUUCCUUGUUCCUCCCAUU
miR-482_5p	UGGGAGAUGAAGGAGCCUU
miR-499_3p	AACAUCACAGCAAGUCUGUGCU
miR-499_5p	UUAAGACUUGCAGUGAUGUUUA
miR-529_3p	AGAAGAGAGAGAGUACAGCUU
miR-530_3p	AGGUGCAGCUGUAUAUGCAGG
miR-530_5p	UGCAUUUGCACCUGCACCUUG
miR-845_3p	AACCGGCUCUGAUACCAAUUG
miR-858_3p	CUCGUUGUCUGUUCGACCUUG
miR-858_5p	UUUCGUUGUCUGUUCGACCUU
miR-1446_3p	UUCUGAACUCUCUCCCUCAA
miR-1515_3p	AUCAUUCACGCAAAAAUGAUU
miR-1515_5p	UCAUUUUUGCGUGCAAUGAUCC
miR-1692_3p	UGUAGCUCAGUUGGUAGAGU
miR-1938_3p	CGGUGGGACUUGUAGUUCGGUC
miR-3205_3p	UUCAGCUCGAGCAGUCUAACAG
miR-5037_3p	AACCCUCAAAGGCUUCCACGG
miR-5340_3p	UGAUGACGUGGAUGAAUUUCAAA
miR-6478_3p	CCGACCUUAGCUCAGUUGGUG
miR-7475_5p	CCGCCGCCGCCGCGCCCUCC
miR-7767_5p	CCCCAAGCUGAGAGCUCUCCC
miR-7972_3p	UUGUCAGGCUUGUUAUUCUCC
miR-11607_3p	GAUCACUCGGUUGUCUGACACAC
miR-11643_5p	UGGGGCUGUCGGUGCACGGCUC
miR-11978_3p	ACUCUUCCCUCCCUCGGCCGGC
miR-11987_3p	CGAGGAAUCUCUGGUGGAGGU
miR-12058_3p	GUUCUUCCAGUAGUCAUGUGC
bantam_3p	UGAGAUCAUUGUGAAAGCUAAUU
bantam_5p	CUGGUUUUCAUAAUGAUUUGACA
let-7_3p	GACUGUACAACCCGUUACCUUU
let-7_5p	UGAGGUAGUAGGUUGUAUAGUU
miR-K12-11_5p	GGUCACAGCUUAAACAUUUCUAGG

## Sheet: Table S3
Table S3: Novels miRNA predicted in Ilex paraguariensis leaves
Ipa-miR-n6	scaffold1857|size143788	+	46708x12	scaffold1857|size143788_66	34658..34678	34607..34678	ATCATGCTGGCAGCTTCAACT	GTGAAGCAACCACATGATCTGATCTTTCCTCAACAAAGAAGGGAGGTTTAGATCATGCTGGCAGCTTCAACT
Ipa-miR-n7	scaffold1857|size143788	-	11781x12	scaffold1857|size143788_695	34652..34673	34602..34673	TTGAAGCTGCCAGCATGATCTA	TTGAAGCTGCCAGCATGATCTAAACCTCCCTTCTTTGTTGAGGAAAGATCAGATCATGTGGTTGCTTCACCT
Ipa-miR-n12	scaffold188|size959406	-	5606810x4	scaffold188|size959406_7173	396942..396964	396942..397111	AAAGATTTCGGCTAACCTGCGAG	CGCAGGTTAGTCGAAATCTTTTGATGGAGAGCGGGATATCCCTGGTAATGGGGATTTTATGTGAGGGATCTACCTCCCCATTACCGGGGATATACCTCCCTCCAAGAGCAATCCTCCCCATTACCGGGGATATCCTGCTCTCCATCAAAAGATTTCGGCTAACCTGCGAG
Ipa-miR-n17	scaffold1918|size137524	+	7192830x3	scaffold1918|size137524_365	63204..63226	63204..63354	TTCCACATCAGAAGAGAGTCATC	TTCCACATCAGAAGAGAGTCATCTCCCCCCCCCCGGCATATAAGCCCTTGCACTCAAAGGAGGAGGTACCGAGTGCTAGTGGGTACCTCCTTCTTTGAGTGCAAGGGCTTATATGCGAGGGGGGGAGACGACTCTCTTCCGATGTGGAACA
Ipa-miR-n21	scaffold1962|size130909	-	403794x11	scaffold1962|size130909_707	119742..119765	119577..119765	CTCAAACGTCTATCAGAAAATCTT	CTCAAACGTCTATCAGAAAATCTTGACGATTTTGGTTACGTGTCAATCACGTGGTTCTTAATTTTGTGTTTATTTTATCTATAAAGTTTCTAATCTGTATTTATTTGGTCCATAAAATTTTTAATTTGTATTTATTTGAACTCACGTGTGGCTAAAGACGTTAACAATTTTTTGACGGACGTTTGAGAT
Ipa-miR-n27	scaffold106|size1240104	+	139817x12	scaffold106|size1240104_296	77973..77993	77973..78052	TTGTGCGTGAATTTAAACCCA	TTGTGCGTGAATTTAAACCCATATCATCAGAGCCGTCCGCAGGGCAGCTCAATCGAATGGCGTTAGATTCACGCACAAAC
Ipa-miR-n28	scaffold208|size923807	-	5773105x4	scaffold208|size923807_6388	367617..367640	367617..367737	AAGACGACTCTTTTCCCGATGTGG	ACATCGGGGAAAGAGTCGTCTCCCCAACCCCATATAAGCCGAAGCACCATACTTGGATACTGCTCTCATATGGTGCTTCGGCTTATATGGGGGTGGGAAGACGACTCTTTTCCCGATGTGG
Ipa-miR-n30	scaffold2111|size113053	+	1063274x9	scaffold2111|size113053_433	106933..106956	106933..106984	GTATGTGCTTCGGGGACGAGAGTC	GTATGTGCTTCGGGGACGAGAGTCCTTGAACTCTGTCCCCAGGGCCATACCC
Ipa-miR-n32	scaffold106|size1240104	-	6137630x4	scaffold106|size1240104_7779	77966..77987	77966..78049	GTTTAAATTCACGCACAAACTA	GTTTGTGCGTGAATCTAACGCCATTCGATTGAGCTGCCCTGCGGACGGCTCTGATGATATGGGTTTAAATTCACGCACAAACTA
Ipa-miR-n36	scaffold218|size899806	-	840776x10	scaffold218|size899806_8593	101273..101296	101273..101385	ACGAAAATAAGATGGTGGACTATG	TGATTTAATATTTATTTTTATTTAGTTGTCTGTATGTTTTTTTGTGTTGAATCAATCAATTAAGAATCACAAAATAGACGAACGACCAAACGAAAATAAGATGGTGGACTATG
Ipa-miR-n41	scaffold2222|size101494	-	10925456x3	scaffold2222|size101494_693	40541..40564	40499..40564	AGGACCATTGGATGAGTGAATCTT	AGGACCATTGGATGAGTGAATCTTATTTAAAAAAGTTGATGAGATCTACTGATCCAATGGTCCTCC
Ipa-miR-n42	scaffold2222|size101494	-	447546x11	scaffold2222|size101494_695	40503..40526	40503..40560	ATGAGATCTACTGATCCAATGGTC	CCATTGGATGAGTGAATCTTATTTAAAAAAGTTGATGAGATCTACTGATCCAATGGTC
Ipa-miR-n43	scaffold2228|size100906	+	5185194x4	scaffold2228|size100906_331	87132..87155	87132..87352	GGAACTTGTCCCACATAGGAAGGG	GGAACTTGTCCCACATAGGAAGGGGGTCGTCTCTCCCCCTTGCATATAAGCCTTGGCTTCATATGGAGGAGGTACCCACTAGCATGTGGCTTATATGCAAGGGGGGGTATCTCCTCCATATGAAGACAGCAACGGTGTTAGTGGGTACCTCCTCCATATGAAGCCAAGACTTATATGCAAGAGGGGAAAACGACCTTCTTCCGATGTGGGACAAGCTCCTG
Ipa-miR-n60	scaffold2497|size77395	-	2173045x7	scaffold2497|size77395_527	7696..7719	7611..7719	CATTCAACTTTTAGCTTTCAGACT	CATTCAACTTTTAGCTTTCAGACTTCAGTTTTCAGTTTTATCAAACACCACCTAAGATAATGTTTGATAAAACCGAAATATAAAATTTGAAAACTAAAAGTTGAATGTT
Ipa-miR-n63	scaffold2564|size72822	-	368109x11	scaffold2564|size72822_515	46505..46528	46450..46528	TAAACGAGTTGACCTGTTAGACAC	TAAACGAGTTGACCTGTTAGACACGTTTAATAAACGAGTCGTGTTCGGGTAAGACCTGTCAACCGTTTAACCGTTTAAA
Ipa-miR-n68	scaffold2629|size68187	+	21026836x2	scaffold2629|size68187_269	64701..64724	64636..64724	CTGAGGTGCAGCTTGTGGTGCCTG	GGCATCCTGAGGTGCAGCTTGTGGTGCCTGGGCATCCAGAGGTGCAGCCTGTGGTGCCTGGGCATCTGAGGTGCAGCTTGTGGTGCCTG
Ipa-miR-n71	scaffold266|size804891	+	1888515x7	scaffold266|size804891_797	191557..191580	191557..191725	GTCAAGTTCATGAGAGATTTATTT	GTCAAGTTCATGAGAGATTTATTTTTTATGAATATTGTAGTTCTGATGTAGATGATTTGCCTTCAATCGTACCTGAAAAATGAATTAATTGGATTGTGCATAAGTTAACCCAAATATCATTGACCATTAAATAATAATAATAAAAAAGAATACCACATGAACTTGACTC
Ipa-miR-n73	scaffold268|size803549	-	3736171x5	scaffold268|size803549_6218	160514..160537	160408..160537	TCAATGTATCAAAAGTGTTATATT	TCAATGTATCAAAAGTGTTATATTGTAGCCCTTCTGTTAACTTCTATTATTTTTTCTATCAAAAATCAACCCATTAACTAACGAAAAGCTAACAGAAAGGTCATATTGCAACACTTTTGATACATTAAAA
Ipa-miR-n74	scaffold269|size801506	+	997484x9	scaffold269|size801506_2805	796444..796467	796444..796589	AGGAGTTCATCGTGAGCTATTGAG	AGGAGTTCATCGTGAGCTATTGAGCTCATTTTTATGAACTTAGGAGTTCATCGTGAGCTATTGAACTCATTTTTATGAACTTAAGAGTTCATCGTGAGCTTCTGAGCTCATTCCTATGAACTTAGGAGTTCATCGTGAGCTATTGA
Ipa-miR-n76	scaffold2719|size63035	+	4081698x5	scaffold2719|size63035_120	36445..36468	36445..36517	GAAGCTGCCACACGATCTGATCTT	GAAGCTGCCACACGATCTGATCTTTCTCTTCCCTTGACAGAAAGAGAAGTTTAGATCATGCTGGCAGCTTCAA
Ipa-miR-n78	scaffold100|size1266249	-	1104547x9	scaffold100|size1266249_7601	704533..704556	704533..704602	CTCATTCATCCAATGATCCCCTTT	AGGGGATTATTGGATCAATAGGTGTCATTTAAAAAAATTGATGGAACTCATTCATCCAATGATCCCCTTT
Ipa-miR-n80	scaffold2787|size60173	+	889919x9	scaffold2787|size60173_129	40964..40987	40793..40987	TATGAGATTGTCTTAGGAAAGAGT	CATTTCCTAAGACAATTCCACATCGAAAGAGAGTCGTCTTCCCCCCTCGCATATAAGCCCTTGCACTCAAAGGAAGAGGTACCCACTAGCGACCTGATCAGGTGCCTAGTGGGTACCTCCTCCTTTGAGTGCAAGGGCTTATATGCGAGAGGGAAGACGACTTTCTTCCGATATGAGATTGTCTTAGGAAAGAGT
Ipa-miR-n85	scaffold2846|size57893	+	6526087x4	scaffold2846|size57893_20	22574..22594	22574..22657	AAAGGGGTGACCTGAGAACAC	AAAGGGGTGACCTGAGAACACAAGTGCATGAATGGTCACCTTGAATCAGTCAAACCACCTGTGTTCACAGTGTCACTCCTCTGG
Ipa-miR-n91	scaffold289|size753747	+	5986685x4	scaffold289|size753747_95	24370..24393	24274..24393	GATGGTTGTTAGCTTAAAGTGCAC	GCACATGAAATTAACGATCGTTAGTTTACCGTCTAAAACTAAATAAATAAATTATACCTAAATCCCCTCATGTTTATCACTTAATCATNGGAAACTGATGGTTGTTAGCTTAAAGTGCAC
Ipa-miR-n93	scaffold2952|size53306	+	6766500x4	scaffold2952|size53306_11	6226..6249	6086..6249	AATGGATGTTAGTTCGAAAGCCAC	GGCCCTCGGACTAACATCCGATTCAAATTTCGTTAAAAATTAATGTACATGCCACCCAGGGATATGGATGGCTAGTTTACATTTTTATCCAAGAACATCACATACAGGTGGCAAGTGCATTAATTTTTAACAGAATTTGAAATGGATGTTAGTTCGAAAGCCAC
Ipa-miR-n94	scaffold297|size746889	+	2147335x7	scaffold297|size746889_1555	450070..450090	450070..450209	CGGATGCAGCATCATCAAGAT	CGGATGCAGCATCATCAAGATTCACAAAACTTTTTTGGGGCATCATGGGGGTGTTAAGAGAGTAATGGTGGCTTTTGTGGGCCATAACCTTCACTCCTATGGCTCTTTGATTTGGGAATCTTGATGATGCTGCAGCGGCA
Ipa-miR-n97	scaffold2|size7256559	+	1365195x8	scaffold2|size7256559_35769	7059923..7059946	7059923..7060015	ACGGGTTCAGATAGTTAACGGGTT	ACGGGTTCAGATAGTTAACGGGTTAACTTAGCAGACCCGTGAAATAAATGAATTGATTTTGTGTTTAACCTGTAAACTCGTTTCAACCCGTTA
Ipa-miR-n102	scaffold3048|size50919	-	406275x11	scaffold3048|size50919_186	28362..28385	28362..28528	TTCCAAATTTTAGTCGGTCTAGCA	CTACTGACCAAAATTTAGGATCAAATTTAGAGCCTAAATGATATGACAGTTGATTATTTGAAGTTTTTATTGGAACCCAAATGACATAACACCAATCAAAGAAATCCAAGTCAACTACCATGTCATTTGGACTTCAAATTTGATTCCAAATTTTAGTCGGTCTAGCA
Ipa-miR-n103	scaffold3049|size50911	-	13459251x2	scaffold3049|size50911_310	29817..29840	29630..29840	CATCAGTGCCTGCAGGAGCTTCGT	CATCAGTGCCTGCAGGAGCTTCGTCCCACATCGACTGAGAGTCGTCTCCCCCCTCGCATATAAGCCCTTGTACTCAAAGGAGGAGGTACCCACTAGGCACCTGATCAGGTCGCTAGTGGGTACCTCCTCCTTTGAGTGCAAGGGCTTATATGCGAGGGGGGGAGATGACTCTCAGTCGATGTGGGACGAAGCTCCTGCGGGCACTGAGAGG
Ipa-miR-n106	scaffold3092|size49872	-	2914340x6	scaffold3092|size49872_386	17234..17257	17234..17306	AACATTGGGGGCCTGCGAGGACCA	GTCCTCAAAGGCTTCCAATATTCCAGGACAATATTGGCACCAATATTGGAACATTGGGGGCCTGCGAGGACCA
Ipa-miR-n108	scaffold10|size3598844	-	18903036x2	scaffold10|size3598844_32065	933364..933387	933308..933387	GAGTGGTCAAATGATTGTGAGGTA	GAGTGGTCAAATGATTGTGAGGTATCCTTTAAAAAACTTAAAAGCATGCTAGTCATGCCTCCAATCATACGACCACCCAA
Ipa-miR-n109	scaffold313|size725497	+	2995059x6	scaffold313|size725497_2057	449805..449827	449756..449827	AGCTGTACTCTCTCTCTTCACCT	GAGAAGAGAGAGAGTACAGCTTCTGAAGTCTGCTTTAGTGCCGAGTGGAAGCTGTACTCTCTCTCTTCACCT
Ipa-miR-n124	scaffold335|size688787	-	49615906x1	scaffold335|size688787_2475	445130..445152	444930..445152	TTTTTACCTCTCAGTGCCCGTGT	TTTTTACCTCTCAGTGCCCGTGTGGAGCTTCGTCCCATATCGACTGAGAGTCGTCTCCCCCACCCCCTTATAAGCCTGAGCCCCTTAGGAATGGGTATCCACTAGCGACCTGATGCCTAGTGGGTACCCATCCCTAAGGGGCTCAGGCTTATAAGGGGGTGGGGGAGATGACTCTCAGTCGATGTGGGACGAAGCTCCACACGGGAACTGAGAGGTAAAAGGC
Ipa-miR-n125	scaffold3369|size44374	+	5914574x4	scaffold3369|size44374_114	32293..32316	32102..32316	ATAGAAAAACTCCTACAGAGGCTA	GCATCTGTAGGAGTTTTTCTACTGAGCGTTGGCTCACCCTATATAGGAAACATTTCAGGTGGGAGAGATACACCAGTGGATGACTCAAATTTGGTTTGACTTTTTTCAAACAAGTGGGTCCAAATTTGAGCCATCCACCGGTGTACCTCTCTCACCTGAAATGTTTCCCATATAGGGTGAGCCAACGCTCAATAGAAAAACTCCTACAGAGGCTA
Ipa-miR-n127	scaffold336|size688538	-	1516139x8	scaffold336|size688538_3877	670754..670776	670575..670776	CTGGGTGACAAGGGTAGACCAAA	CTGGGTGACAAGGGTAGACCAAACTAAACAATAATTTACTAAATTGAAATATAACAGAATTAACACAAGTAAGACAATTCAAATATAACTGCATGGATGGCCGTCAATGCAGTTATATTTGAATTGTCTTACTAGTATTAAATCTCTTGTATTTCAATTCAGTAAATTATTGTTTAGTTTGATCTACCCTTGTCACCCAGTC
Ipa-miR-n131	scaffold344|size679993	-	105870x12	scaffold344|size679993_2549	443167..443190	443059..443190	TGATCCTCACATAGACAGACAGTT	TGATCCTCACATAGACAGACAGTTAAGTTTTTGACAGAATGATCATGTATTGGATACGTAATACAGTTTAAAAAAATGACACGTGGTCACTTTTGACAAAAAATTTAACAGTGCGTCTATGTGGAGATCAAA
Ipa-miR-n136	scaffold3565|size41348	-	48814x12	scaffold3565|size41348_236	37377..37400	37377..37592	TACTTACTGGACTAGCACTAAATG	TTTAGTGCTAGTCCAGTAAGTATTGTAAATATACTTGTGTGTAATTATTATTGTTTATTTTACATTTCAATTTCCCATTCATTTCTGCTTTCTGCTTCCGCTCTATTAATAGAGCGGAAGCAGAAAGCAGAAATGAATGGGAAATTGAAATGTAAAATAAACAATAATAATTACACACAAGTATATTTACAATACTTACTGGACTAGCACTAAATG
Ipa-miR-n142	scaffold376|size655209	+	385563x11	scaffold376|size655209_688	177468..177487	177418..177487	ATCATGCTGGCAGCTTCAAC	TGAAGCAACCACATGATCTGATCTTTCCTCAACAAAGAAGGGAGGTTTAGATCATGCTGGCAGCTTCAAC
Ipa-miR-n148	scaffold380|size649929	-	1908887x7	scaffold380|size649929_3999	298523..298546	298363..298546	TTAGGGACCAAATAAAGAGCTCAA	TTAGGGACCAAATAAAGAGCTCAAATGACATGGTAGCCTAATCAGTCTTCCAAATCAGCTATCATGTCAATTGATAAAGAGCCAAAATGATATGACAACTGACTTGGAAGACTGATTATTATTGCCTAATTAACCTTCTAAATCAGTTGTTATGTCATTTGAGCTCTTTATTTGGTCTCTAATT
Ipa-miR-n151	scaffold387|size644327	-	4544350x5	scaffold387|size644327_2390	286473..286493	286473..286627	TCGATGTGGGACAACCTCCTG	GGAGCTTGTCCTACGTCGGAAGAGGGTCGTCTCCCCCCCTTGCATATAAGCCTTGGTTTCATATGGAGGAGGTAAGTGGGTACCTCCTCCATACGAAGCCAAGACTTATATGCAAGGGGGGAGACGACCCTCTTTCGATGTGGGACAACCTCCTG
Ipa-miR-n152	scaffold387|size644327	-	65146160x1	scaffold387|size644327_2402	282756..282776	282756..282912	CGATGTGGGACAACCTCCTGT	AGGAGCTTGTCCTACGTCGGAAGAGGGTCGTCTCCCCCCCTTGCATATAAGCCTTGGTTTCATATGGAGGAGGTAAGTGGGTACCTCCTCCATACGAAGCCAAGACTTATATGCAAGGGGGGAGACGACCCTCTTTCGATGTGGGACAACCTCCTGT
Ipa-miR-n153	scaffold387|size644327	+	549501x11	scaffold387|size644327_646	230601..230624	230601..230686	CTGTTCAGAAGAAGTTCATGATCG	CTGTTCAGAAGAAGTTCATGATCGATCATGTGTATTTGTGATCGTTCATATACCCTTGATCGATCATAGACTTTCTTTGAAGAGTT
Ipa-miR-n154	scaffold387|size644327	+	1906886x7	scaffold387|size644327_666	237758..237781	237758..237851	ACAACTGTTCAGAAGAAGTTCATG	ACAACTGTTCAGAAGAAGTTCATGATCGATCATGTGTATTTGTGATCGTTCATATACCCTTGATCGATCATAGACTTTCTTTGAAGAGTTATAA
Ipa-miR-n156	scaffold111|size1212701	-	1829819x7	scaffold111|size1212701_6710	402681..402704	402681..402781	GTCAGTTGCTATGTTATTTGAGCT	CTCAAATGACACGACATTTGATTATTTGGAATATTTATTAAGGCCCAAATGACATGACACCAAATAAAAAGACCAAAGTCAGTTGCTATGTTATTTGAGCT
Ipa-miR-n157	scaffold3933|size37297	+	863150x10	scaffold3933|size37297_31	8589..8612	8589..8706	CTATTGTAATGTAGCTCTTCTGTT	CTATTGTAATGTAGCTCTTCTGTTAACCTATGTTATTTTTTCCATCAAATACCATCTCATTGTAACATTGACAGAATAACTAACGGAAAGTAAATAAAAGGGTCACATTGCAATATTT
Ipa-miR-n160	scaffold3978|size36777	-	1230794x9	scaffold3978|size36777_238	9163..9185	9071..9185	AATAGGAATCAAATGATGTGACA	AATAGGAATCAAATGATGTGACATTGTCATAATGAAATAAATTTAAATTTTAAATATTTAAAAATAAAATTATTTATATCGTTATGATAATGTCACATCATTTGATTCTTATTTT
Ipa-miR-n162	scaffold4008|size36534	+	241186x12	scaffold4008|size36534_150	35064..35085	35064..35149	CGTGATATTGGCACGGCTCAAT	CGTGATATTGGCACGGCTCAATCAAAAAGTAGGACCCAGAGCATTTCGAGAACGACTTTCTCATTGAACTGCACCAATATCCCGGT
Ipa-miR-n164	scaffold404|size632857	+	836780x10	scaffold404|size632857_1808	339024..339047	339024..339081	CTTAGAATTCTTTATTTGGTGCTA	CTTAGAATTCTTTATTTGGTGCTATGTCATTTTGGCGCCAAATAAAAAATTCCAAATC
Ipa-miR-n171	scaffold4113|size35718	+	332086x11	scaffold4113|size35718_52	23061..23084	23028..23084	GTGATCAGGGTCGATGATTCTATT	TGGAATCCTCGAGCCACTGATCATATGAACAGAGTGATCAGGGTCGATGATTCTATT
Ipa-miR-n172	scaffold412|size622620	-	336304x11	scaffold412|size622620_4242	158649..158672	158609..158672	TAGTTATTGGATTAGTTATGAGTT	TAGTTATTGGATTAGTTATGAGTTTTAATATTGAATGAAATTCATTTTTAATCTAATAGCTATA
Ipa-miR-n173	scaffold415|size621313	+	1688896x8	scaffold415|size621313_1857	320276..320299	320144..320299	GTTATGATCGATCCTAATTGAGTG	CTCAATTAGGATCGATTATGACTATATAAGATTGATTTTAATGCATTTTTTATATAACGATTTTATAATTTTTGGACCATCAAATGCATTAAGATCGTGATATAAGAAATACATTAAGATCAATCTCATATAGTTATGATCGATCCTAATTGAGTG
Ipa-miR-n175	scaffold419|size619822	+	200287x12	scaffold419|size619822_2528	450108..450129	450051..450129	TTCAATCTCTGGACGCCGAGGA	CTTCGGACGCCGAGGTGGGGACTTCGGGAGGAGACTTGTGGCCCGACTTTCAAGTTCTTCAATCTCTGGACGCCGAGGA
Ipa-miR-n181	scaffold427|size610875	-	1433710x8	scaffold427|size610875_3966	402774..402797	402774..402843	CTCACTAATCTAATGGTCCTCCTT	GAAAGATCATTGGATCAGTGAGTCTCATTTAAAAAAGTTGATAGAACTCACTAATCTAATGGTCCTCCTT
Ipa-miR-n183	scaffold4320|size34101	-	200716x12	scaffold4320|size34101_65	32241..32264	32152..32264	ATAGGAATCAAATGATGTGACATT	ATAGGAATCAAATGATGTGACATTGTCATAATGAAATAAATTTAAATTTTAAATATTTAAAAATAAAATTATTTATATCGTTATGATAATGTCACATCATTTGATTCTTATTT
Ipa-miR-n184	scaffold4325|size34049	+	16801608x2	scaffold4325|size34049_14	3743..3766	3545..3766	GTTTTATGTCACTGTACTACGTGT	GCGTAATACAGTGACATGAAATAGTGACACGCTCAATAAAAAAATCTTAACATTAAACAGTGACACGCTCAATAAAAAAATAGTAACATCAAACAGTAACATGCTTAACAAAAATATTTGTGTTACTGTTTGATGTTACTATTTTTTTGTTGAGTGTGTTACTGTTTGATGTTACTATTTTTTGTTGAGCGTGTCACTGTTTTATGTCACTGTACTACGTGT
Ipa-miR-n186	scaffold4355|size33951	+	1287403x8	scaffold4355|size33951_57	9526..9549	9526..9603	TTTGGAGATTGAAGTGCTACTTCT	TTTGGAGATTGAAGTGCTACTTCTGCAAAGACATAATTCGTTCTATCTTGGGAGGTAGTTGCTCATCAATCTTAAGCA
Ipa-miR-n189	scaffold4393|size33659	+	14491644x2	scaffold4393|size33659_104	19577..19599	19399..19599	ACAGCCCAAGGCCAGTTAGACTT	GTCTAACTGGCCTTGGGCTGTTTCCTTTGGCGGTGCAGATAAACTTCCCGTGCTCTCCTCTTGCTTAGCACGTCACCAAGAGACCACCAAGACCAAGACGGTCCAAGGCCGGTTAGACTTCTTGCTTAGCACGTCACAAGAGGAGAGCACGGGAAGTTTATCTGCACCGCCAAAGGAAACAGCCCAAGGCCAGTTAGACTT
Ipa-miR-n196	scaffold44|size1767768	-	2462241x6	scaffold44|size1767768_17580	403653..403676	403537..403676	CACGTGGTGTTATCATCCAATAAT	CACGTGGTGTTATCATCCAATAATAAATTTATAAATAAGCAAGTGAATCCCACATAATCTAATAACTATCATGCCATGTCATTTAAGGGTTCACTTTGTCCATTTATAGGTTTAATATTTGGATGATAATACGACATGTT
Ipa-miR-n202	scaffold4569|size32456	+	17320320x2	scaffold4569|size32456_120	22675..22698	22475..22698	AATAGTTCAGAGGCTAAATTAGTA	TTAATTTAGTCATTGAATTATGTTTTTGTGTCCGACTCAATGCGGCTATTCTATTCAAATTTACTGTTAACTTTGATTGAAATCCTCAAATGCACATCACGCGATCCCTGAACTATATTCTAATATTTGACTCGTGTGATGTGAACGTGAGAGTTTATTAGCGGTGAACTTTGACAGAAAATTCACATTGACTCAGATTAAATAGTTCAGAGGCTAAATTAGTA
Ipa-miR-n204	scaffold45|size1750851	+	873419x10	scaffold45|size1750851_3862	847425..847448	847357..847448	TATTATAACGTCGTGCTACAGGTT	TTTGTATCACGATACTATATGTTTGTGTAGGATATTGATATTACAACTGTCTAATATATTTATTTTAATATTATAACGTCGTGCTACAGGTT
Ipa-miR-n205	scaffold467|size580595	-	736031x10	scaffold467|size580595_2271	515476..515498	515436..515498	ACAGAATGATCACGTGTTATACA	ACAGAATGATCACGTGTTATACACGTTATAATTTGAAAAAATAACATGTGATCACTTTTGTTA
Ipa-miR-n206	scaffold4696|size31616	+	1825069x7	scaffold4696|size31616_143	27366..27388	27366..27450	GAAGCTGCCAGCATGATCTAGCC	GAAGCTGCCAGCATGATCTAGCCTTGGTTAGAGAGAAAAAGAAGAGATTGCTAACCCTAGCTAGGTCATGCTCTGACAGCCTCAC
Ipa-miR-n211	scaffold476|size569015	-	114796x12	scaffold476|size569015_3938	219430..219451	219430..219510	GTGTGCTCAGTCTCTTTCTGTC	CAGAAGAGAGTGAGCACACGCAGGCAATTGTATACAGAGAGTATACCCTTGTTGAGTGCGTGTGCTCAGTCTCTTTCTGTC
Ipa-miR-n214	scaffold11403|size10800	+	3156001x6	scaffold11403|size10800_14	2430..2453	2430..2508	ATTTGCCGACTCAAAAGATCACAT	ATTTGCCGACTCAAAAGATCACATTGCCGTCGCAAATAGTATTTGCGACGGCAATGTGATCTTTTGAGTCGGCAAATTG
Ipa-miR-n215	scaffold4836|size30929	-	1828935x7	scaffold4836|size30929_51	247..270	104..270	GTGGGATTCGATGTCGAGCTTGCC	GTGGGATTCGATGTCGAGCTTGCCTAGAATGCCAAATTGGTACTGCCTAGCAACGCGACATGCTTGTTCGTTTTCCCACCCACCCGGGTGGATGTCGGGGGCATGTTGTAATGCGGTGGCATGGCTAAAAAAAAAAAAAAAGGCAAGCTTGGCCTCGGCCCCCCCTT
Ipa-miR-n216	scaffold483|size559975	+	1786536x7	scaffold483|size559975_1040	340533..340556	340499..340556	AATATTGGGCTCAATGATCTCCTT	GGGGGTCAGAGAGCTCAATAGGCGCCTCGGGGTAAATATTGGGCTCAATGATCTCCTT
Ipa-miR-n218	scaffold4892|size30672	-	2152149x7	scaffold4892|size30672_171	8134..8157	8091..8157	GAAGGACTATTAGATCAGTGAGTT	GAAGGACTATTAGATCAGTGAGTTTCATTTTAAAAATTGATAAGTTTCACTCATCTAATGGTCTCTT
Ipa-miR-n220	scaffold4926|size30522	+	2310322x7	scaffold4926|size30522_52	24868..24889	24868..24927	AGTGAAGTGTTTAAGGGGAACT	AGTGAAGTGTTTAAGGGGAACTCTAGGGAACACCTGATCTTCCTTCAATGCTTCTACTTT
Ipa-miR-n221	scaffold49|size1708735	-	4235606x5	scaffold49|size1708735_9529	1645897..1645920	1645752..1645920	TAAACTGACTAAATTTGGGGACCA	TAAACTGACTAAATTTGGGGACCAAATTTTGAACCCAAATGACATGATAATTGACTTAGGCTTTTTTTTTATTGGTGTCATGTCATTTGGGCCCCAATAAAAATTTTAAATAATCAACTGTCATGTCGTTTGAGCTTTAAATTTGGTCATCAAATTTGATCAGTCTAGC
Ipa-miR-n222	scaffold4|size5228521	+	888726x9	scaffold4|size5228521_27833	4147951..4147974	4147951..4148074	AAGGATATAGGATAACAAAGAGGG	AAGGATATAGGATAACAAAGAGGGTTGTTCTGAGTGAAAGACTTTTATTTCAAAAACACCTCCCTTTTCATGGGATTTTCATTCTTACACCATCACCACACTCTTTGTTTCTTTTCTCTCTTTT
Ipa-miR-n224	scaffold4|size5228521	+	139435x12	scaffold4|size5228521_9154	1380761..1380784	1380726..1380784	CTTAGGAGTTCATCGTGAGCTATT	GAGTTCATTGTGAGCTACTAGCTCATTCCTATGAGCTTAGGAGTTCATCGTGAGCTATT
Ipa-miR-n227	scaffold506|size547499	-	105031876x1	scaffold506|size547499_4786	279086..279109	279061..279109	CCTGGACAGACAGTACCGGTATGC	CCTGGACAGACAGTACCGGTATGCCGTACTGGTACATTCTGTCCAGTTT
Ipa-miR-n228	scaffold5070|size29801	+	290832x12	scaffold5070|size29801_85	24443..24464	24443..24617	GGGAGCTCCCTTCAGTCCAAGC	GGGAGCTCCCTTCAGTCCAAGCACAGAGGGAGCCGGAGGAAAACTATCTCCCGCATCATTCACTCAATCACAGTAGCACAAAACATACCCCTTTCTACTGAGTGGTTAAATGAATGAGTCGGCAGCTAATTCAACCCCTTGTCTCATCCATGAGTGGGCTGAAGGAAGCTCTCTC
Ipa-miR-n229	scaffold50|size1705990	+	81427x12	scaffold50|size1705990_5467	1415902..1415925	1415902..1416047	TTATTTTGGTCCCCACATAGACGG	TTATTTTGGTCCCCACATAGACGGATTATTAAGTTTTTGACAGAATGATCATGTGTTAGGCATGTGATGTCGTATAAAAAAATGACACGTGCCCACTTCCGTAAAAAAACTTAAAACTGTCCGTTTATGTAGGGACCAAAATGACA
Ipa-miR-n230	scaffold50|size1705990	-	542020x11	scaffold50|size1705990_7651	1416022..1416045	1415894..1416045	GTGTCATTTTGGTCCCTACATAAA	GTGTCATTTTGGTCCCTACATAAACGGACAGTTTTAAGTTTTTTTACGGAAGTGGGCACGTGTCATTTTTTTATACGACATCACATGCCTAACACATGATCATTCTGTCAAAAACTTAATAATCCGTCTATGTGGGGACCAAAATAATACGA
Ipa-miR-n233	scaffold5140|size29534	+	1170176x9	scaffold5140|size29534_32	12477..12498	12420..12498	CGTTCAAGAAAGCTGTGGAAGA	TCCCACAGCTTTATTGAGCTTCCATGGCCTAATCAATACACTGAGATAGATGAAGGACGTTCAAGAAAGCTGTGGAAGA
Ipa-miR-n234	scaffold5140|size29534	+	3066293x6	scaffold5140|size29534_35	12478..12498	12420..12498	GTTCAAGAAAGCTGTGGAAGA	TCCCACAGCTTTATTGAGCTTCCATGGCCTAATCAATACACTGAGATAGATGAAGGACGTTCAAGAAAGCTGTGGAAGA
Ipa-miR-n238	scaffold51|size1662856	+	8664802x3	scaffold51|size1662856_1882	290650..290673	290650..290699	ATGGGTTCTTTCTATGTCACAGAT	ATGGGTTCTTTCTATGTCACAGATGACTCTTGCATGGAAAAACCTGTTGG
Ipa-miR-n241	scaffold5226|size29105	+	1606939x8	scaffold5226|size29105_189	28937..28960	28827..28960	CTTCCGATGTGGGACAAGTCCTGC	AGGACTTGTCCCACATCGGAAGAGAGTCGTCTCCCTCCCTCGCATATAAGCCTTGGCAATACCTCCTCCATGTACTGCCAAGGCTTATACGCGAGGGGGGAGATGACTCTCTTCCGATGTGGGACAAGTCCTGC
Ipa-miR-n242	scaffold5226|size29105	+	7278670x3	scaffold5226|size29105_192	28826..28847	28826..28961	CAGGACTTGTCCCACATCGGAA	CAGGACTTGTCCCACATCGGAAGAGAGTCGTCTCCCTCCCTCGCATATAAGCCTTGGCAATACCTCCTCCATGTACTGCCAAGGCTTATACGCGAGGGGGGAGATGACTCTCTTCCGATGTGGGACAAGTCCTGCG
Ipa-miR-n244	scaffold1154|size281340	-	383806x11	scaffold1154|size281340_2052	45306..45330	45306..45357	TTCCGATTTCATGCATTCTTTCAAT	TGGAAGAATACATAAAATCGGAGCTTGTTCCGATTTCATGCATTCTTTCAAT
Ipa-miR-n245	scaffold1154|size281340	+	385797x11	scaffold1154|size281340_216	45311..45335	45311..45362	TGAAAGAATGCATGAAATCGGAACA	TGAAAGAATGCATGAAATCGGAACAAGCTCCGATTTTATGTATTCTTCCAAT
Ipa-miR-n248	scaffold11552|size10461	-	130133067x1	scaffold11552|size10461_76	6288..6309	6210..6309	CGTCCACATCGACTGAGAGTCG	CGTCCACATCGACTGAGAGTCGTCTCCCCCCCCTCCTCCTTTGAGTGCAAGGGCTTATATGCGAGGGGAGGGAGACGACTCTCAGTCGATGTGGGACGTA
Ipa-miR-n249	scaffold5420|size28200	+	724708x10	scaffold5420|size28200_59	8992..9015	8842..9015	TGGGACGAAGCTCTGCATGGGCCC	GCCCGTGCAGAACTTCGTCCCACATCAACTGAGAGTCGTCTCCCCCACCCCCTTATAAGCTTGAGCTCCTTAGGGATGGGTGGCTAGTGGGTACCCATCCCTAAGGGGCTCAGGCTTTTAAGGGGTGGGGTAGACGACTCTCAGTCGATATGGGACGAAGCTCTGCATGGGCCC
Ipa-miR-n251	scaffold5486|size27934	-	36295x12	scaffold5486|size27934_174	7014..7037	7014..7062	ATGTGCACTGTTCACTATTTCATC	TGAAGTTGGAGCCAGTGCACAGTTCATGTGCACTGTTCACTATTTCATC
Ipa-miR-n252	scaffold549|size512974	-	369313x11	scaffold549|size512974_2706	293029..293052	292992..293052	TTTGTAAACTGTTTAGTATCAACT	TTTGTAAACTGTTTAGTATCAACTGAATTTTTAATTATTGAATCAAACTGTTTGACAAATA
Ipa-miR-n253	scaffold54|size1650345	+	22280198x2	scaffold54|size1650345_4450	1260982..1261005	1260982..1261206	CTTTACCTCTCAGTGCCCGTAGGA	CTTTACCTCTCAGTGCCCGTAGGAGTTTCGTCCCACATCGACTGAGAGTCGTCTCCCCCCTCGCATGTAAGCCCTTGCACTCAAAGGAGGAGGTACCCACTAGGCACCTGATCAGGTCGCTTGTGGGTACCTCCTCCTTTGAGTGCAAGAACTTACATGCGAGGGGGAGAGACGACTCTCAGTCGATGTGGGACGAAGCTCCTGCGGGCACTGAGAGGTAAAGAC
Ipa-miR-n254	scaffold54|size1650345	-	954206x9	scaffold54|size1650345_6997	1233595..1233618	1233595..1233671	ACTGATCCAATAGTCTCCTTTATT	TGAATGGGGACCATTGGATGAGTAAATCCTATCAATTTTTTAAAATGAGATCCACTGATCCAATAGTCTCCTTTATT
Ipa-miR-n256	scaffold55|size1630637	-	77150486x1	scaffold55|size1630637_7484	1230156..1230180	1229986..1230180	ATTATGCAATAATGTTAGACTGACC	ATTATGCAATAATGTTAGACTGACCAAAATTTGAGACCAAATTTAGAACCCAAATGACATGGTAGTTGACTTGGGCTTCTTTGATTGGTGTCATGTCATTTGGATCCCAATAAAAACTTCAAATAATCAACTGTCATGTCATTTAGACTCTAAATTTAATCTCAAATTTTGATCAGTGTAGCATTATTCTAAATT
Ipa-miR-n258	scaffold115|size1206317	+	1491648x8	scaffold115|size1206317_1962	582392..582413	582392..582476	ATTCCTAAGGGATCGCATGATC	ATTCCTAAGGGATCGCATGATCCAATGAACGACAAGTCTTGAACTCGTTTTTAATTCTTGGATCAATGCGATCCCTTTGGAACTC
Ipa-miR-n262	scaffold5675|size27199	+	3484698x5	scaffold5675|size27199_50	7599..7622	7599..7784	GTCCTGCTTTAGCCGAAATCCTTT	GTCCTGCTTTAGCCGAAATCCTTTGGTGGAGGGCGGTAATGCTCTTGGAAGACCTACATCCCGGTAATGGGAGGAGTCTTCACACAAAAGGCGCCTTTTGTGTGAAGACTCCTCCCATTACCGGGATGTAGGTCTTCCAAGAGCATTACCGCCCTCCACCAAAGGATTTCGGCTAAAGCAGGACTC
Ipa-miR-n271	scaffold578|size498548	+	2453404x6	scaffold578|size498548_2069	477719..477742	477648..477742	ATTGAAGTCTGAAAGTTGAATGCT	CATTCAATTTTCAGTATATAACTTTCAGTTTTATCAAATGCCACCTTAGGTGGTGTTTAATAAAACTGAAAATTGAAGTCTGAAAGTTGAATGCT
Ipa-miR-n272	scaffold57|size1615945	-	5434565x4	scaffold57|size1615945_12812	1027636..1027659	1027636..1027712	CGTGATCTTTTGAGTCTGCAAATT	TTTGCCAACTCAAAAGATCACATTACTGTTGCAAATAGTATTTGCGACGGCAACGTGATCTTTTGAGTCTGCAAATT
Ipa-miR-n280	scaffold5|size5202127	+	51319147x1	scaffold5|size5202127_17579	2694167..2694190	2694167..2694272	GGCAAGACTGTGAGGCTGATGAAG	GGCAAGACTGTGAGGCTGATGAAGATGTTGTGGTAGCACTGTGGTGTGGAGAAGGCGACATGGGAGCGTAAGGACACTATACATGTCAGATATTCATTCTTGTTTG
Ipa-miR-n283	scaffold605|size483076	+	1429877x8	scaffold605|size483076_1342	189310..189333	189157..189333	GTGTCACTCATCTAGTACTGTATT	TACAGTGCTAGATGAGTAACACGTGTAAGATTTTAAATTTCAATGGATAAGATATTTCCTCATTTATTTTTGTTGTTGATGGAGTGTTAACCATTATTAAGGAATTTTCTCACAAGAAAAAAATCTTATCCATTGAAATTTAAAATTTTACAAGTGTCACTCATCTAGTACTGTATT
Ipa-miR-n292	scaffold61|size1591879	-	1119180x9	scaffold61|size1591879_8273	868531..868554	868531..868605	ATCTATAGAAGAACACTGGAAGCA	CATTAGTCATTTTTCTATAGTCTATATAGATGATATTCTCATCTTCTCCAGATCTATAGAAGAACACTGGAAGCA
Ipa-miR-n293	scaffold61|size1591879	-	989548x9	scaffold61|size1591879_8969	710970..710993	710970..711164	TGACAATGATGACGTGGTGTAGTA	TTATATTACGTCAGTATTGTCACGTAGTGTAACCGACTAATGATAAATGGATAAGTGAATCCCACTTTTTGAATATGTGGTGATTACTATCCTACGTGGAGGAGTGATTATTTGAAATAGTGGGATCTATTTTGTCAATTTGTTGGTTTATCATTGGGCGGTTACACCACGTGACAATGATGACGTGGTGTAGTA
Ipa-miR-n300	scaffold63|size1567967	+	4027497x5	scaffold63|size1567967_2669	730126..730149	729981..730149	TTCCAAAATTTGATCAGTGTAGTA	TTATGTTAATCAAATTTTGAGATTAAATTTTGAGTTCAAATAACTTGACAACATATTATTTAGAGTCTTTATTGAGACCCAAATAACATGGCTCCAAATAAAGAAGCCTAAGTCAGCTGTCATATCATTTGAGTTCCAAATTTAGTTCCAAAATTTGATCAGTGTAGTA
Ipa-miR-n302	scaffold6461|size24530	+	540547x11	scaffold6461|size24530_102	12039..12060	11984..12060	GAATGGATCAACAAGAAGGCTA	GGTTTTTGTTGAAGTATTCAGTCGATGGGCCTTTGGGTCGTGGACCAGATCGATAGAATGGATCAACAAGAAGGCTA
Ipa-miR-n312	scaffold6663|size23970	+	589668x10	scaffold6663|size23970_24	4764..4787	4666..4787	TTTGCAGACTGTTTGGTATCAACT	TTGATACCTAACATTCTGTGAATTAAAAAAATCAACATTCAGTTTCAATGTTCAGATGGTGTTTGATAAAATTAAAAACTGAATGCTGAATTTTTTAATTTGCAGACTGTTTGGTATCAACT
Ipa-miR-n314	scaffold1171|size277268	+	63992144x1	scaffold1171|size277268_104	12349..12371	12314..12371	TGGACGCCTAGACTGTGATTGCT	CGATCCGCTGGATCTGTCCGGGGGTCGTCCACTCCTGGACGCCTAGACTGTGATTGCT
Ipa-miR-n326	scaffold1177|size276795	-	3148521x6	scaffold1177|size276795_1321	188358..188381	188358..188431	AACTTGAGAGTTCATCGTGAGCTT	GTTCTCATGAACTTAGGAGTTCATCGTGATCTATTGAACTCATTTCTATGAACTTGAGAGTTCATCGTGAGCTT
Ipa-miR-n329	scaffold7067|size22807	+	4395548x5	scaffold7067|size22807_29	8969..8989	8891..8989	GTCAGCAACTGTCATGTCATT	TTTAACATGACAGTTGCTGATATGCCTATTTATACTTGATTTGGAGAAGACAAAAAGATTTTGCTGATATGGTAATTAGTCAGCAACTGTCATGTCATT
Ipa-miR-n337	scaffold7322|size22007	+	4129473x5	scaffold7322|size22007_135	16829..16852	16829..16945	TGTGCTTCGGGGACGAGAGTCCTT	TGTGCTTCGGGGACGAGAGTCCTTGAACTCTGTCCCCAGGGCCATACCCTTGCAGGAGGCTTGCTCCTGTATGTGCTTCGGGGACGAGAGTCCTTGAACTCTGTCCCCAGGGCCATA
Ipa-miR-n340	scaffold7360|size21866	-	4139724x5	scaffold7360|size21866_211	10269..10292	10181..10292	CCTATACAGACGAGCCGTTAAATT	CCTATACAGACGAGCCGTTAAATTTTTGACAAAAATGATCATGTAATATCATCTGAAAGAATGACATTTTATTATTTTTATCAAAAAAATTAATGGTTTGTCTGTGTAGAGA
Ipa-miR-n342	scaffold73|size1430714	-	47635222x1	scaffold73|size1430714_9676	927960..927983	927960..928125	CTTCCGATGTGGGACAAGTCCTAC	AGGATTTGTCCCACATCGGAAGAGAGTCGTCTTCCCCCCCCCTCGCATATAAGCCTTGGCTTCATATGGAGGTGGTACCCACTAGCACTTGATCACCTCCATATGAAGTCAAGGCTTATATGCGAGGGGGGGAGACGACTCTCTTCCGATGTGGGACAAGTCCTAC
Ipa-miR-n343	scaffold7437|size21635	+	900112x9	scaffold7437|size21635_85	11528..11551	11388..11551	TTGAGACGGTTAAGTGTAGACCTT	TTTCTATATTAAACTGTCATTAATTGATAGTTAATTTTAATTTATAAAAAATAGACTGAATTTATAGTCCAATAAGATGAGCTCAATATTATTAAGTGATCTATTTTGATGGACTTATGTATATCTTTTAATTAATGTGGTTGAGACGGTTAAGTGTAGACCTT
Ipa-miR-n344	scaffold746|size414585	+	5033343x4	scaffold746|size414585_49	12535..12558	12479..12558	GAAGCCTTTGGGGAGGGTGGACCA	GTTCGCTCTCCCTCAAAGGCTTCGGGTGTAAATACTTTTTCAGTATGCAAAAGCCTGAAGCCTTTGGGGAGGGTGGACCA
Ipa-miR-n351	scaffold761|size410113	+	460329x11	scaffold761|size410113_1548	291416..291439	291416..291526	AAGAGTTTAAATGACATGATACTT	AAGAGTTTAAATGACATGATACTTGACTTGAACTTCTTTATATGGTGTTATGTCATTTGAACTCTAATAAATATTCCAAATAATCAGGTGTCATGTCATTTAAACTCTTGA
Ipa-miR-n352	scaffold761|size410113	+	9734669x3	scaffold761|size410113_789	130440..130463	130268..130463	TATAGCACTGTATTGAGGGGAATT	TTTCCTTTAATATAGTGTTAGATAAGTAACATGTATAAAATTTTGAATTTCAATGAATAAGATTTTTTCCTTGTGATAAAATTCCTTAAGAATAGTTAACACTCTACCAACAACAAAATGAATGAAGAAACATCTTATCTATTAAAATTCAGAATTTTACACATGTTACTTATATAGCACTGTATTGAGGGGAATT
Ipa-miR-n354	scaffold7657|size20992	+	1304978x8	scaffold7657|size20992_53	11435..11458	11361..11458	AAAAGCTAACAGAAGGATCGCATT	TGTGATATTTTTGTTAGCTTTCAGTTAATTTTTTTATTAGTATCAATAAGTTGACTTTTGACAAAAAAAATGACAAAAGCTAACAGAAGGATCGCATT
Ipa-miR-n357	scaffold771|size405866	+	560775x11	scaffold771|size405866_432	102580..102603	102580..102690	TGGTCTACCATCTTATTTCCGTTT	TGGTCTACCATCTTATTTCCGTTTGGTCATCCATTTGTTTTGTACTAAATTAACCAATCAAAAATAACAAAATAGAAGGACGATTAAACAAAAATAAGATGGTGGAGCACA
Ipa-miR-n365	scaffold7982|size20084	+	6282970x4	scaffold7982|size20084_42	3855..3878	3855..3915	CTGTGTGCGTCCTGGATGACCATT	CTGTGTGCGTCCTGGATGACCATTGCCTCGGGAGCCTGGTCTATGCAGGATGTGGGAAGGT
Ipa-miR-n369	scaffold8012|size20024	+	1871001x7	scaffold8012|size20024_16	7696..7719	7696..7802	GAGTTCAAATGACACGACAGCTGA	GAGTTCAAATGACACGACAGCTGATTTTAACTTCTTTATTTAGTGTCATGTCATTTGGACCTCAATAAAGACTTCAAATAATATGTTGTCATGTCATTTAGAATCTA
Ipa-miR-n370	scaffold1190|size272142	-	398324x11	scaffold1190|size272142_1765	144849..144870	144801..144870	CGAGGCAGAGCATGAAATGGCG	CGAGGCAGAGCATGAAATGGCGAATGAGGTGATACAATATGTCGCCGCCCTTTCCATGCACTGCCTCTTC
Ipa-miR-n372	scaffold808|size395684	+	186310x12	scaffold808|size395684_511	72745..72765	72745..72797	CTTGAGTATATTGTCGTCGTT	CTTGAGTATATTGTCGTCGTTGAATTTTCTCAATATTGATAATAATTTACGTA
Ipa-miR-n373	scaffold810|size395154	+	236565x12	scaffold810|size395154_535	111987..112009	111987..112066	GAGTGTTGTCTGGTTCGAGACCA	GAGTGTTGTCTGGTTCGAGACCATTCATTAGAAGCACACATGTACATCATCTGAATGATCTCGGACCAGGCTTCATTCCC
Ipa-miR-n386	scaffold86|size1340501	+	11628074x2	scaffold86|size1340501_6595	1294003..1294026	1293802..1294026	CTGCAGGTTAGCCGAAATTCTTTG	AAGGATTTCGGCTAACCTGCGGATCAAACACCCACAGTAGCCTTTACCTCTGTCCCACATCGGGGAAAGAGTCGTCGCCCCACCCCCATATAAGCCGAACTTGGATACTGCTCTCATATGGTGCTTCGGCTTATATGGGGGTGGGAAGACGACTCTTTCCCCGATGTGGGACAGAGATAAAGGCTACTGTGGGTGTTTGATCTGCAGGTTAGCCGAAATTCTTTG
Ipa-miR-n396	scaffold88|size1318348	+	17453734x2	scaffold88|size1318348_3977	1034462..1034485	1034321..1034485	GCTTCTGTAGCCCACTCTCCACCA	GTGGAGAGTGGGCTACAGAAGCCGACAAAGCTTTAGTGCCAAAACATTGGGGTGTTGCTAGAAAATCCGGTACGCTGCACACTACACATTTTTTTTATACATGTATTGGCACCCGAATGTGTTGACACCAAAGCTCTGTCGGCTTCTGTAGCCCACTCTCCACCA
Ipa-miR-n399	scaffold8942|size17387	+	1763982x7	scaffold8942|size17387_114	16313..16336	16269..16336	GATCTACGCGACGAGAGCTACGAG	CGGAGTTCCGTCGGTCGGAATTCGTCGGGCCAAGAATTAAAGTCGATCTACGCGACGAGAGCTACGAG
Ipa-miR-n403	scaffold8|size3654144	+	1590737x8	scaffold8|size3654144_9792	3132598..3132621	3132598..3132676	TAGCATCAAACAGTAACACACTTA	TAGCATCAAACAGTAACACACTTAACAAAAAAATGATAACTAAATATTTTTGTTGAGTTTGTCACGATTTGATGTTACT
Ipa-miR-n404	scaffold9009|size17203	+	1725x12	scaffold9009|size17203_73	16380..16403	16344..16403	TGGAACCCACTGATCTAATGGCCC	ATCATTGGATTAGTGGATCCTATTTAAAAAAATTGATGGAACCCACTGATCTAATGGCCC
Ipa-miR-n406	scaffold901|size359378	+	973021x9	scaffold901|size359378_9	1278..1301	1278..1344	TGACAAAGTTGGACTGGATTAGAG	TGACAAAGTTGGACTGGATTAGAGATTTAAAAAATTATCATTTTCTATTCTAAATTCATTTGTCATT
Ipa-miR-n410	scaffold925|size349633	+	2008485x7	scaffold925|size349633_1116	261950..261973	261950..262003	ATTGGATTGATTGTGAATTCTATC	ATTGGATTGATTGTGAATTCTATCAAACATTAGAACTTACAATTAATTTAATGA
Ipa-miR-n413	scaffold92|size1306743	+	242481x12	scaffold92|size1306743_1511	366254..366277	366228..366277	GAAGTAGAGTTTATGTTGAACTAG	AGTTTCATGATGTTCTACTTTGATGAGAAGTAGAGTTTATGTTGAACTAG
Ipa-miR-n414	scaffold92|size1306743	+	887585x9	scaffold92|size1306743_3848	921144..921167	921044..921167	TTTAACGGTTCGTGTATGTAGGTA	TCTATATAGATGGACCGTTAAGTTTTTTGACGAAAGTGATCATGTGTCATGTTTTTTAGACGGTATCACGTGCTCAATACGTGACTATTTCATCAAAAAATTTAACGGTTCGTGTATGTAGGTA
Ipa-miR-n415	scaffold9322|size16299	+	4625914x4	scaffold9322|size16299_14	5668..5691	5668..5836	CTACATTGACTAAATTTTGGAATC	CTACATTGACTAAATTTTGGAATCAAATTTGGAGCCTAAATGACATGACAGCTAACTTGGATTTTTTTATGTGGTGTCATGCCATTTGGGGTCTAATAAAAACTCCCAATAATATGCTGTCATGTCTTTTGAATTTTAAATTTGGTCCCAAAATTTAGTCAGCGTAACA
Ipa-miR-n418	scaffold937|size346837	-	1561157x8	scaffold937|size346837_2384	77645..77665	77645..77808	ATGCTTGGACTGAAGGGAGCT	CTTCCTTCAATCCACCCATGGGCGGGTGAAGGGTTTGGATTAGCTGCTGACTCATTCATTCAAACAAGGTAGAAGAGTTCTTAATTTGTGCTACTTTGAATGTGTGAATGATGCAGGAGATAAATTTCATCCTTCTCTTCTCTATGCTTGGACTGAAGGGAGCT
Ipa-miR-n428	scaffold9664|size15315	+	616516x10	scaffold9664|size15315_26	5643..5663	5643..5720	GTCCTCGCAGGCCTCCAACGT	GTCCTCGCAGGCCTCCAACGTTCCAATATTGGTGACAATATATTGCTATCATGGAATATTGGAAGCCTTTGAGGGCAA
Ipa-miR-n429	scaffold9756|size15003	+	690457x10	scaffold9756|size15003_15	13103..13125	13011..13125	TCACATCATTTGATTCCTATTTT	AATAAGAATCAAATGATGTGACATTATCATAACGATATAAATAATTTTATTTTTAAATATTTAAAATTTAAATTTATTTCATTATGACAATGTCACATCATTTGATTCCTATTTT
Ipa-miR-n430	scaffold9756|size15003	+	764377x10	scaffold9756|size15003_18	13099..13122	13014..13122	AATGTCACATCATTTGATTCCTAT	AAGAATCAAATGATGTGACATTATCATAACGATATAAATAATTTTATTTTTAAATATTTAAAATTTAAATTTATTTCATTATGACAATGTCACATCATTTGATTCCTAT
Ipa-miR-n431	scaffold9851|size14762	+	1969267x7	scaffold9851|size14762_38	6715..6738	6640..6738	ATGAGGGTTCAATTGACATAAGTA	CAATGTGTTAATTGAGCCCTTTTATTTTTTTTGTGCATATATTCACGTGAGTAGTACACTCTAACAAAGACAGACATGAGGGTTCAATTGACATAAGTA
Ipa-miR-n441	scaffold120|size1193028	+	135789730x1	scaffold120|size1193028_1521	472436..472459	472394..472459	GATCCACTGATCTAATGATCCTCC	AGAGTCATTAGATCAGTGGGTTTCATTTAAAAAAATTAATGAGATCCACTGATCTAATGATCCTCC
Ipa-miR-n446	scaffold12294|size8474	+	433780x11	scaffold12294|size8474_22	4562..4582	4562..4757	TTACTTCACAATAACTCGGGA	TTACTTCACAATAACTCGGGATTTAATCCCATAGAGATAATAAATCTTTCGCCTGTAAATTCAATGAATGAATTACTTCTCGATGATCTTGAATCGAATTCTTCAAGATCATCGAGAAGTAATTCATTCATTGAATTTACAGGCGAAAGATTTATTATCTCTATGGGATTAAATCCCGAGTTATTGTGAAGTAAAA
Ipa-miR-n448	scaffold122|size1179587	-	1184374x9	scaffold122|size1179587_5412	1172736..1172759	1172682..1172759	TTAAGGAGGACTATTAGATCAGTA	TTAAGGAGGACTATTAGATCAGTAGATGCCATCAACTTTTTTAAATAGGATTCACTAATTCAATAATTCTCTTTAATT
Ipa-miR-n452	scaffold12356|size8267	+	504301x11	scaffold12356|size8267_45	5987..6010	5951..6010	GAGAACTTCCCTATCACAGTAGAC	CTATTGATGAATGGGGTTCTCACCCTTCTTTACTCAGAGAACTTCCCTATCACAGTAGAC
Ipa-miR-n455	scaffold1240|size261957	+	1722489x8	scaffold1240|size261957_1074	209696..209719	209696..209907	CCACCCAGTAGTCTTTACCTCCAT	CCACCCAGTAGTCTTTACCTCCATCCCACATCGGGTAGGAGTCGTCTTCTCCCCTCGCATATAAGTCCTTGTACTTAAAGGAGGTGGTACCCACTAACCACTTGATCAAGGGGCTAGTGGGTACCTCCTCTTTTGAGTGCAAGGACTTATTTGCGAGGGAGGAAGACGACTCCTACCCGATGTGGGATGGAGGTAAAGGCTACTGGGTGGTC
Ipa-miR-n456	scaffold102|size1249295	-	390521x11	scaffold102|size1249295_6969	498748..498769	498685..498769	GACAGAAAGAGAAGTGAGCACA	GACAGAAAGAGAAGTGAGCACACGCACCCAACAAAGGTATACCTCTCTATACAATTGCCTGCGTGTGCTCACTCTCTTCTGTCAG
Ipa-miR-n457	scaffold12451|size7939	+	47395724x1	scaffold12451|size7939_30	4975..4998	4975..5136	ACTTTTGTATCCCTTAAAGTCTTA	ACTTTTGTATCCCTTAAAGTCTTATTTTCAACCCCATAAAAATTAGGTCAATTAGATATTGGAGGAAAAATTTATGACTCGAGTCATAAATTTTTCCTCCAATATCTAATTGACCTAATTTTTATGGGGTTGAAAATAAGACTTTAAGGGATACAAAAGTAT
Ipa-miR-n459	scaffold124|size1176465	+	9600265x3	scaffold124|size1176465_4394	1011529..1011552	1011483..1011552	CCCACTGATCCAATCATTCTTATT	TGGTGATTATTGGATAAGTGGATTCGATTAACTTTTTTAATTGGGACCCACTGATCCAATCATTCTTATT
Ipa-miR-n464	scaffold125|size1172890	+	2843315x6	scaffold125|size1172890_5798	1122206..1122229	1122206..1122309	TTCTAAATGAGACTATGGTTTGCA	TTCTAAATGAGACTATGGTTTGCATTTAAATGTCCTTGGAGGTAGCTGGAAGACAAGACGACGAGATGACCATTTAAATGCAATCCATAGTCTAATTTAGAAAT
Ipa-miR-n473	scaffold1278|size253098	+	904585x9	scaffold1278|size253098_646	138465..138487	138465..138554	CTGTCCTTTTACCATGGGTGAAT	CTGTCCTTTTACCATGGGTGAATTCATATTACTCCACTTTCCAGCCGAAAGCAGAAAAGTGAAATGCTTTACCCACAAGTGAAAACAGAA
Ipa-miR-n474	scaffold12815|size6730	+	3826525x5	scaffold12815|size6730_15	3406..3429	3302..3429	ATACTTGGATTGACTGTGGATCCC	GATCCACAGTCAATCCAAGTATTATAATAAATTAGATCAACAAATTAAGACTCAATAACATCACTTTTTTTTTAAATCTTAATTTGTTGATCTAATTTATTATAATACTTGGATTGACTGTGGATCCC
Ipa-miR-n489	scaffold1330|size240687	+	3030817x6	scaffold1330|size240687_169	76785..76808	76785..76843	TTTGCCGACTCAAAAGATCATGTT	TTTGCCGACTCAAAAGATCATGTTTGTGACGACAATGTGATCTTTTAAGTCGGCAAATT
Ipa-miR-n493	scaffold1338|size238738	-	3586146x5	scaffold1338|size238738_1010	217979..218002	217916..218002	TATAAAACAGTGACCCGCTCAACA	TATAAAACAGTGACCCGCTCAACAAAAATATTTGTGTTACTGGTTGATATTACTATTTTTTTGTTGAGTGTGTTACTGTTTTATGTT
Ipa-miR-n501	scaffold13481|size4948	+	12249578x2	scaffold13481|size4948_12	2502..2523	2440..2523	TCCAGAAAGTTCAGAATCAACA	TTGATTCTGAACTTTCTGGAGGGAGTCGCTTTAAGGTTTGAAAAAACCTTAAAGCGACTCCCTCCAGAAAGTTCAGAATCAACA
Ipa-miR-n503	scaffold1355|size235177	-	1096461x9	scaffold1355|size235177_1438	73422..73445	73422..73532	AAGTATGAATGATGAAAAGTATGA	CAACTTTTCATCTTTTCAACTTTTTATCCTTCCACTTTTCTATCATACTAAACGGAGCATTATGCTCTGTTTGGTAGGGAGGATAGAAAGTATGAATGATGAAAAGTATGA
Ipa-miR-n505	scaffold1036|size313147	-	3046232x6	scaffold1036|size313147_1561	176072..176092	176004..176092	AGGGCTTCTCTCCCTTGGCAG	AGGGCTTCTCTCCCTTGGCAGCTGAGCGGTGGATCATGTTTTCTCTGAACTTAAAATTCCAGTTACCTGCCAAAGGAGAGTTGCCCTGC
Ipa-miR-n506	scaffold1360|size232943	+	155563x12	scaffold1360|size232943_106	36485..36507	36485..36612	TTCTCTATATAGACGGACTGTTA	TTCTCTATATAGACGGACTGTTAAGTTTTTGACGAGATGATTACGTGTTGGACACTTAATATTTTCTAAAAAAATGACACGTGATCACTTCTGTTAAAAAATTAGATAGATTGTCTGATTAGAGACAA
Ipa-miR-n510	scaffold1367|size230206	+	5654084x4	scaffold1367|size230206_925	193893..193913	193893..193980	AGAGCCAGGAATGACTTGCTG	AGAGCCAGGAATGACTTGCTGAAATTTTAGTACAAAGCAAAGTGCCTTGCCACTCCTCGTTTTCTCGGCAGGTCGTGACTGGTTCTCC
Ipa-miR-n520	scaffold10399|size13358	+	668288x10	scaffold10399|size13358_18	4120..4143	4120..4223	ATATGTCAATAGATTACTTTAGTT	ATATGTCAATAGATTACTTTAGTTGCATTTAATCAAAGCAAGTTTAATGAGATTATTCAACAATTGAAAGTGAAAGAGCTTACTTGAGTAAATGTTGATTGTCT
Ipa-miR-n521	scaffold13993|size3972	+	2755118x6	scaffold13993|size3972_17	1971..1994	1971..2021	CGTCTGCTCGGTGATCCTCCCCTC	CGTCTGCTCGGTGATCCTCCCCTCAGAGGGGAGGATCACCGAGCAGACGTG
Ipa-miR-n524	scaffold14041|size3890	+	4998917x4	scaffold14041|size3890_12	2030..2053	1839..2053	TTGCATTAGAACACATCCCAAGCC	CTTGGGATGTGTTCTAATGCAAGGAGGGAAGGTAGTTGCCTATGGCTCGAGGCAACTCAAGATTCATGAGCAGAACTATCCCACTCACGACTTGGAGCTTGCCGCGGCGCGGCAAGCTCCAAGTCGTGAGTGGGATAGTTCTGCTCATGAATCTTGAGTTGCCTCGAGCCATAGGCAACTACCTTCCCTCCTTGCATTAGAACACATCCCAAGCC
Ipa-miR-n526	scaffold14136|size3723	+	1053017x9	scaffold14136|size3723_19	1955..1978	1771..1978	CCAGTTCTTTAACGTCTACCAGTC	CTGGTAGACGTTAAAGAACTGGATAGTGAGTCAATTTTCAATAATTTTTTGAGTCATCTTTATTTAAAAAAAAAAAAATTAAAAAATGGACGAAAAATTATTTTAAAATAATTTTTCGTCCATTTTTTAATTTTTTTTTTTTAAATAAAGATGACTCAAAAATTATTGAAAATTGACTCACTATCCAGTTCTTTAACGTCTACCAGTC
Ipa-miR-n538	scaffold14580|size3065	+	9336054x3	scaffold14580|size3065_9	1471..1494	1471..1609	GAGCAGTGTAGGCTCTGGGTAGCT	GAGCAGTGTAGGCTCTGGGTAGCTACTTAGAGAAACTCCATATGTGACATATTTTATATATTATATTATTATTATTTATTATTTGTTATGTCACATATGGAGTTTCTCTAAGTAGCTACCCAGAGCCTACACTGCTCGA
Ipa-miR-n539	scaffold1467|size207071	+	923340x9	scaffold1467|size207071_453	58997..59020	58997..59063	ACGTGATCTGGCGTTTGAACGTTA	ACGTGATCTGGCGTTTGAACGTTAAGTCTGTCTTTTTTTAAGGACGTTCAAATGTGAGATGTCGTTC
Ipa-miR-n554	scaffold1539|size192162	+	135892840x1	scaffold1539|size192162_38	8292..8315	8292..8358	ATGGACCATTGGATGAGTGAGTTC	ATGGACCATTGGATGAGTGAGTTCCATCAACTTTTTTAAATAGGACCTACTGATCCAATGATTCTCT
Ipa-miR-n555	scaffold1546|size191299	-	894269x9	scaffold1546|size191299_550	178350..178373	178235..178373	ATCTTTTGTGTATAGACTGTGTGA	ATCTTTTGTGTATAGACTGTGTGAGATGTGTATAAAAAGAAATTTTAAAAGTAAAAATTGAGATAAATTTTATTATTAATGGGGTGCGTATAGAATGAAGTGAACTTATTTATTAATATGGTATATATAAAAAAGGTGA
Ipa-miR-n556	scaffold156|size1037023	+	2758832x6	scaffold156|size1037023_2	130..153	130..201	GTTTTTCCTCGGTCCATTGCCATC	GTTTTTCCTCGGTCCATTGCCATCCCTATTAGGGAGAGAGAGAGAGTTTGGCTTGGGTAGAGAGAGAAACAG
Ipa-miR-n557	scaffold156|size1037023	+	1799174x7	scaffold156|size1037023_2855	653162..653185	653114..653185	CTACTGATCCAATGATCCTCTTTA	AGAAGGATCATTGGATCAGTAAGTTTCATTTAAAAAAGTTGATGGGACCTACTGATCCAATGATCCTCTTTA
Ipa-miR-n561	scaffold15|size2775449	+	15843448x2	scaffold15|size2775449_103	25453..25476	25453..25669	GTCAAACCCCCCACAGTAGCCTTT	GTCAAACCCCCCACAGTAGCCTTTACCTCCGTCCCACATCGGGGAAGGAGTCGTCTCCCCACCCCCATAAAGCCGAAGCACCATATGAGAGCAGTACCAAGTAAGTGTGCTACTTGGGGTACTGCTCTCATATGGTGCTTCGGCTTATATGGGGGTGGGGAGACGACTCCTTCCCCGATGTGGGACGGAGGTAAAGGCTACTGTGGGGGTTTGACCC
Ipa-miR-n568	scaffold1651|size174130	+	314924x12	scaffold1651|size174130_700	158215..158235	158215..158286	GTGAAGAGAGAGAGTACAGCT	GTGAAGAGAGAGAGTACAGCTTCCACTCGGCACTAAAGCAGACTTCAGAAGCTGTACTCTCTCTCTTCTCCT
Ipa-miR-n570	scaffold166|size1010162	+	775065x10	scaffold166|size1010162_1895	489784..489807	489784..489863	GAGTGACTCAGATCGTTTCGAGAT	GAGTGACTCAGATCGTTTCGAGATCAAAAAAGGCATTATCCAACGGCCGACGATATTTTAAACTATCTCAAGTTATTGGT
Ipa-miR-n575	scaffold171|size1005069	-	926613x9	scaffold171|size1005069_5670	523590..523613	523590..523658	ACAAAACAGATAGACGACCAAATG	TTTGGTCATTCATCTATTTTGTACCAAATCAACCAATCAAGAATTACAAAACAGATAGACGACCAAATG
Ipa-miR-n576	scaffold171|size1005069	+	454814x11	scaffold171|size1005069_583	157769..157792	157769..157926	AAAATGTTGCAATGTGATCCACTA	AAAATGTTGCAATGTGATCCACTATCTTATTTCTTTTTTTTTTTTTTATTTTCATTTGATCGTCCATCTGTTTTGTGATTCCTGATTGTTTGATTTGGTACAAAACAGATGGACAACCAAACCAAAATAAGACGGTGGAATACATTGCAACGTTTTTA
Ipa-miR-n578	scaffold173|size1002590	+	313886x12	scaffold173|size1002590_600	99567..99587	99512..99587	TGTGCTCTCTATGCTTCTGTC	CAGAAGATAGAGAGCACAGATGATGAAAATGCATGCAGCCTGCATCTCACTCCTTTGTGCTCTCTATGCTTCTGTC
Ipa-miR-n580	scaffold173|size1002590	-	404458x11	scaffold173|size1002590_9482	99563..99584	99505..99584	GACAGAAGCATAGAGAGCACAA	GACAGAAGCATAGAGAGCACAAAGGAGTGAGATGCAGGCTGCATGCATTTTCATCATCTGTGCTCTCTATCTTCTGTCAA
Ipa-miR-n582	scaffold1776|size155871	+	11024636x3	scaffold1776|size155871_259	46937..46960	46937..47065	ATTTTTAGATAGACGGATCGTTAA	ATTTTTAGATAGACGGATCGTTAAGTTTTTTACGGAATAATCCTGTGTTGTGCACATAATACCGTCTGAAAAAAATGATATGTGGTCACTTTCGTAAAAAAACTTAACGAATTGTCTCATTAGATATCA
Ipa-miR-n583	scaffold178|size992601	+	249731x12	scaffold178|size992601_2846	805963..805986	805963..806022	TGTATCACTATTCTGTTAGTCTCA	TGTATCACTATTCTGTTAGTCTCAACACTTCACAGCAGAGGCTGTAGAGTAGGATACTTA
Ipa-miR-n586	scaffold179|size987518	-	462723x11	scaffold179|size987518_6419	508151..508174	508151..508204	TCTATTGTATCGGACCGGGATCCC	GAGATCGTCCGGCTGCATGGAGTGCCCGTATCTATTGTATCGGACCGGGATCCC

## Sheet: Table S4
Table S4: Counts of known miRNA families
miRNA	Adult plant_1	Adult plant_2	Adult plant_3	S1_1	S1_2	S1_3	S4_1	S4_2	S4_3	Seedling_1	Seedling_2	Seedling_3
miR-71_3p	41	4	3	4	161	75	5	5	7	7	9	5
miR-71_5p	27	0	1	7	208	33	0	0	6	3	7	1
miR-146_3p	24	59	24	5	8	3	3	3	3	1	0	5
miR-156_3p	2658	1965	2497	3242	7794	8418	10533	7887	6582	30991	26451	32879
miR-156_5p	289	337	300	464	1250	1693	1817	1366	963	3813	3183	3356
miR-157_3p	118	52	107	154	170	171	557	394	381	3241	2918	3734
miR-157_5p	59	35	64	72	107	71	190	173	164	801	606	917
miR-159_3p	241020	149432	167049	176399	117987	178019	154210	157043	151742	103450	97046	98212
miR-159_5p	2741	2420	2338	1280	1584	2283	1477	1298	1730	1216	1493	1321
miR-160_3p	542	377	721	315	392	615	408	357	466	419	402	437
miR-160_5p	156	148	246	105	153	153	100	110	122	209	143	181
miR-162_3p	84476	71027	91757	56320	46564	61106	40255	41044	50993	32813	40660	37511
miR-162_5p	1260	698	1132	672	313	699	470	479	579	793	954	542
miR-164_3p	329	308	285	296	486	1005	398	544	307	956	1154	759
miR-164_5p	78	62	100	74	149	236	104	119	85	254	290	234
miR-165_3p	776	831	575	592	322	604	328	347	342	280	316	282
miR-165_5p	5	8	6	15	6	2	1	1	3	51	39	15
miR-166_3p	348319	358059	312260	240466	164415	389854	198468	192118	153789	160462	182337	171649
miR-166_5p	12098	9962	9687	8822	4507	6967	5613	4815	7286	10423	12209	5893
miR-167_3p	67559	51410	48272	38482	41134	46544	56131	49374	62593	22998	25337	22489
miR-167_5p	31513	24199	21927	17956	18978	20395	26663	22713	30154	8216	9316	6465
miR-168_3p	8070	5326	7148	4718	6630	12476	5882	5619	4380	9027	12135	7969
miR-168_5p	2298	1451	1788	1315	1319	3016	1924	1760	1409	2301	2971	1750
miR-169_3p	199	392	163	1623	179	1034	1525	1191	1162	1655	1764	2472
miR-169_5p	9	3	5	77	3	17	39	40	29	99	48	99
miR-170_3p	14	48	16	37	12	47	24	41	19	267	321	264
miR-170_5p	20	71	25	71	11	95	54	69	26	561	558	527
miR-171_3p	296	456	353	357	238	606	267	321	199	1713	1206	799
miR-171_5p	100	279	115	273	63	336	204	252	109	2082	2128	1902
miR-172_3p	12839	7097	8847	4587	1276	4548	791	1144	1215	1180	796	1343
miR-172_5p	1512	1174	1436	529	232	404	160	206	355	106	93	92
miR-218_3p	6	7	5	10	8	3	3	4	4	1	3	2
miR-319_3p	19683	18397	14310	14161	4234	4850	5164	4922	7207	6434	5747	6256
miR-319_5p	87	112	85	57	21	18	33	28	36	40	32	25
miR-375_3p	36	0	0	0	36	6	1	1	2	1	3	2
miR-375_5p	0	1	0	0	3	2	0	0	1	3	2	0
miR-390_3p	105	193	124	120	54	140	87	85	51	565	354	334
miR-390_5p	67	82	49	39	18	25	32	37	27	223	176	145
miR-391_3p	1861	829	3253	66	31	61	656	60	156	29	6	6
miR-391_5p	3967	1961	6690	146	58	94	1844	129	233	97	18	12
miR-393_3p	356	428	298	171	417	308	209	244	224	82	83	133
miR-393_5p	111	116	94	51	109	59	52	48	54	16	11	30
miR-394_3p	2397	3898	2574	2554	601	2387	992	1540	731	3769	4161	3258
miR-394_5p	661	1141	774	747	174	746	296	449	260	1108	1269	932
miR-395_3p	8645	6551	118	332	10	20	710	442	130	192206	1933	10975
miR-395_5p	603	179	12	10	5	3	48	8	3	45926	450	2702
miR-396_3p	57080	55875	46563	31927	38832	58769	33519	30404	25639	78457	87475	60279
miR-396_5p	19666	20978	16626	10300	14483	21929	11489	9931	8540	18347	18854	20187
miR-397_3p	15	19	11	15297	3900	11871	6476	10191	3719	9156	5035	10194
miR-397_5p	0	2	1	4057	954	3028	1571	2523	784	1100	749	1024
miR-398_3p	3999	4278	4723	389370	195356	557793	283786	386417	131682	190490	189600	206029
miR-398_5p	2955	5816	2219	1425	574	1439	961	812	733	779	491	686
miR-399_3p	7232	235	13146	51	136	310	55	44	96	1191	2074	1025
miR-399_5p	1479	25	3851	5	4	22	7	12	51	119	319	267
miR-403_3p	12759	10420	8040	7662	5282	7280	7183	6137	5885	8198	7501	7543
miR-403_5p	948	648	837	521	411	876	614	523	430	923	861	791
miR-408_3p	477	370	606	45634	27089	41245	33240	42736	22127	14673	16647	22044
miR-408_5p	18	12	19	1898	1549	2656	2245	2565	870	753	1369	758
miR-437_3p	1	1	4	2	1	3	1	1	1	0	2	3
miR-437_5p	0	0	0	0	1	0	0	0	0	0	0	0
miR-466_3p	152	141	128	103	92	81	73	62	59	52	30	13
miR-466_5p	12	10	5	11	9	12	19	14	9	24	13	12
miR-477_3p	151	106	181	265	54	344	336	340	165	216	149	332
miR-477_5p	55	54	45	126	20	109	142	138	133	85	58	114
miR-482_3p	16139	12175	15677	9018	11589	13485	10784	9965	10612	7168	7277	6928
miR-482_5p	2	1	3	8	4	2	3	2	3	2	1	0
miR-499_3p	38	51	26	5	2	2	1	2	2	0	2	1
miR-499_5p	29	41	15	1	1	3	1	0	0	0	0	0
miR-529_3p	33	9	27	56	16	13	59	69	49	264	401	418
miR-530_3p	2500	4594	968	269	242	382	64	63	408	38	26	9
miR-530_5p	145	280	56	23	19	12	3	3	17	5	0	0
miR-845_3p	31	13	16	27	27	24	37	28	26	19	24	20
miR-858_3p	930	740	1011	404	3625	2117	341	466	952	622	380	302
miR-858_5p	55	33	40	16	199	104	15	15	48	29	24	7
miR-1446_3p	415	625	521	929	212	1181	1497	1477	1574	705	183	870
miR-1515_3p	353	230	309	157	225	318	294	226	220	52	30	67
miR-1515_5p	312	193	305	133	234	297	298	265	234	59	40	71
miR-1692_3p	128	134	41	75	41	98	17	20	25	134	139	139
miR-1938_3p	8	15	8	13	16	12	23	13	30	6	9	4
miR-3205_3p	215	339	362	39623	1725	1806	37169	12087	14454	3308	2067	4402
miR-5037_3p	62	83	48	90	37	60	111	91	129	22	13	33
miR-5340_3p	14	9	14	29	16	13	19	31	34	18	1	17
miR-NA-6478_3p	11015	16026	1569	4593	1699	1555	2402	4504	3955	5541	9138	1493
miR-7475_5p	4	6	13	172	48	66	195	61	230	15	14	20
miR-7767_5p	1434	1709	1406	1260	778	896	1321	2044	603	977	1061	1883
miR-7972_3p	6773	5935	4429	4407	4753	5074	6097	5314	4780	1057	933	1711
miR-11607_3p	894	1129	1016	888	511	599	1162	880	1223	762	851	1064
miR-11643_5p	2	12	7	29	11	10	44	40	47	5	5	5
miR-11978_3p	1	1	0	15	6	11	23	17	29	1	1	0
miR-11987_3p	35	103	72	116	115	22	152	155	236	75	57	67
miR-12058_3p	2	5	2	4	91	10	8	13	21	9	6	15
bantam_3p	872	7	5	49	1761	848	3	6	4	18	217	3
bantam_5p	1	2	1	3	2	1	3	0	1	1	1	0
let-7_3p	11	13	9	13	24	20	18	11	15	7	22	7
let-7_5p	5	4	2	8	6	4	14	6	3	1	9	0
miR-K12-11_5p	234	237	155	171	121	272	35	50	53	34	71	90

## Sheet: Table S5
Table S5: Counts of novel predicted miRNAs
miRNA	Adult plant_1	Adult plant_2	Adult plant_3	S1_1	S1_2	S1_3	S4_1	S4_2	S4_3	Seedling_1	Seedling_2	Seedling_3
ipa-miR-n6	50	43	47	31	59	50	36	14	40	23	29	18
ipa-miR-n7	83087	64069	59541	46344	49922	52759	69651	60686	79327	23940	25900	20225
ipa-miR-n12	152	141	115	91	64	97	143	89	151	117	73	133
ipa-miR-n17	41	39	53	42	28	58	61	49	50	33	44	59
ipa-miR-n21	33	25	28	14	34	35	26	20	17	11	4	6
ipa-miR-n27	44	26	32	38	25	70	38	30	19	25	28	79
ipa-miR-n28	203	170	160	112	89	184	142	106	187	260	139	214
ipa-miR-n30	30	42	15	17	7	16	17	18	30	38	59	33
ipa-miR-n32	937	760	667	493	411	794	645	505	381	776	712	787
ipa-miR-n36	11	9	13	5	10	10	13	11	12	11	4	4
ipa-miR-n41	21	7	18	22	27	12	24	14	34	5	12	6
ipa-miR-n42	24	46	31	30	20	45	21	22	25	42	31	32
ipa-miR-n43	28	39	42	29	19	48	51	41	41	25	39	30
ipa-miR-n60	10	3	11	9	15	16	7	8	12	8	5	13
ipa-miR-n63	24	18	27	22	18	27	21	11	16	25	34	15
ipa-miR-n68	7	18	8	13	1	7	13	9	24	11	27	4
ipa-miR-n71	11	8	8	9	15	9	4	4	9	8	12	8
ipa-miR-n73	29	18	23	21	20	20	19	6	21	14	8	13
ipa-miR-n74	13	16	17	7	18	20	7	9	21	12	21	12
ipa-miR-n76	72	41	39	37	27	68	44	35	35	21	21	32
ipa-miR-n78	33	33	32	32	38	41	35	30	40	16	16	20
ipa-miR-n80	59	53	45	58	38	49	65	40	53	32	24	39
ipa-miR-n85	48	57	42	2670	1487	3634	1875	2587	889	1725	1591	1441
ipa-miR-n91	4	11	12	8	5	15	15	13	8	7	8	7
ipa-miR-n93	22	16	32	19	22	22	26	14	26	14	18	19
ipa-miR-n94	221	154	113	89	49	89	33	52	73	15	13	15
ipa-miR-n97	45	33	29	41	19	46	39	26	24	27	30	37
ipa-miR-n102	17	11	9	19	16	29	18	15	13	15	19	12
ipa-miR-n103	189	188	107	93	73	121	114	124	132	172	153	58
ipa-miR-n106	2533	3401	1638	7279	67	517	5812	5228	8523	1409	1325	2182
ipa-miR-n108	13	7	11	2	5	10	10	12	16	7	8	4
ipa-miR-n109	127	46	84	184	61	89	196	171	128	797	1319	1218
ipa-miR-n124	27	27	24	30	11	14	28	33	33	21	19	8
ipa-miR-n125	10	10	9	4	10	24	9	6	11	9	9	7
ipa-miR-n127	18	16	10	30	13	10	25	25	14	2	4	4
ipa-miR-n131	31	41	16	38	11	22	24	20	20	24	26	31
ipa-miR-n136	31	31	22	26	14	18	31	18	25	90	43	17
ipa-miR-n142	47	35	39	32	46	54	32	30	33	22	23	16
ipa-miR-n148	25	26	33	28	43	23	35	22	21	15	14	15
ipa-miR-n151	5	10	10	13	12	12	18	12	17	5	5	9
ipa-miR-n152	12	12	5	9	8	6	20	12	7	6	7	7
ipa-miR-n153	17	15	8	14	12	6	8	10	6	10	10	10
ipa-miR-n154	31	36	27	32	28	27	23	15	28	25	30	25
ipa-miR-n156	11	4	10	12	13	13	8	16	11	13	17	13
ipa-miR-n157	14	4	18	11	8	10	13	16	5	9	8	12
ipa-miR-n160	14	18	31	5	18	15	7	9	17	1	2	4
ipa-miR-n162	58	98	76	47	21	90	24	30	19	198	225	118
ipa-miR-n164	5	10	4	17	10	17	10	3	4	11	13	12
ipa-miR-n171	5	6	6	11	7	10	4	7	10	25	22	11
ipa-miR-n172	25	8	18	11	15	18	6	12	17	9	4	11
ipa-miR-n173	11	9	8	4	15	19	11	8	7	4	9	7
ipa-miR-n175	7	9	5	5	3	5	5	9	10	21	36	13
ipa-miR-n181	45	39	40	42	47	33	56	26	59	39	33	28
ipa-miR-n183	55	67	59	23	31	44	25	20	56	14	16	21
ipa-miR-n184	70	71	36	61	45	78	51	46	52	145	70	123
ipa-miR-n186	10	4	14	15	10	15	21	17	21	1	7	5
ipa-miR-n189	25	17	8	15	9	10	28	16	27	22	29	10
ipa-miR-n196	27	17	13	17	19	17	27	19	16	18	20	16
ipa-miR-n202	57	57	38	41	10	47	11	25	11	62	25	67
ipa-miR-n204	26	15	21	21	18	25	26	23	15	21	14	16
ipa-miR-n205	36	23	28	34	22	32	29	26	26	36	33	30
ipa-miR-n206	392	283	264	194	291	292	301	241	331	127	152	107
ipa-miR-n211	50	40	33	26	93	105	48	52	73	287	296	251
ipa-miR-n214	11	18	12	13	8	21	15	10	12	17	21	17
ipa-miR-n215	16	20	13	14	5	7	10	17	18	8	9	9
ipa-miR-n216	45	39	33	33	15	48	29	38	31	106	93	54
ipa-miR-n218	275	328	180	179	267	317	158	274	100	71	114	59
ipa-miR-n220	387	114	1	1	1	1	13	0	0	11201	153	487
ipa-miR-n221	34	23	24	32	28	23	34	29	23	32	22	27
ipa-miR-n222	8	17	13	14	9	5	10	7	15	3	4	6
ipa-miR-n224	26	35	12	13	21	31	14	7	18	13	28	20
ipa-miR-n227	11	11	13	9	7	9	2	12	15	16	15	14
ipa-miR-n228	33410	25809	19566	26179	9453	11023	11061	11801	13972	11042	9874	10940
ipa-miR-n229	21	16	9	8	14	12	15	15	10	15	17	10
ipa-miR-n230	205	196	166	110	86	113	117	111	133	113	90	48
ipa-miR-n233	11635	12855	7993	6096	9975	15846	6050	5385	3806	10883	11191	13559
ipa-miR-n234	2988	2729	2408	1716	2027	2929	1920	1785	1294	3367	3126	3386
ipa-miR-n238	13	12	13	10	12	8	10	7	25	8	12	7
ipa-miR-n241	16	15	13	11	9	22	9	12	14	14	8	15
ipa-miR-n242	16	6	6	7	11	14	14	11	6	4	6	6
ipa-miR-n244	180	119	108	107	49	89	133	130	150	108	69	202
ipa-miR-n245	141	70	90	177	57	96	198	63	227	71	37	194
ipa-miR-n248	102	99	92	123	63	119	101	77	136	49	63	85
ipa-miR-n249	9	22	4	22	6	9	38	31	16	4	7	7
ipa-miR-n251	87	121	62	75	71	96	77	52	89	77	65	55
ipa-miR-n252	14	11	8	13	4	12	7	11	3	6	7	6
ipa-miR-n253	148	123	60	116	71	53	144	127	173	98	100	38
ipa-miR-n254	44	55	42	50	26	30	38	41	53	31	38	29
ipa-miR-n256	29	18	9	14	15	24	18	10	12	20	24	19
ipa-miR-n258	144	123	123	54	61	61	26	28	31	12	15	22
ipa-miR-n262	17	9	15	5	6	8	13	8	4	13	13	27
ipa-miR-n271	55	43	40	38	29	46	35	24	38	31	17	32
ipa-miR-n272	16	11	7	11	11	18	16	8	11	17	16	14
ipa-miR-n280	20	20	5	20	6	4	13	11	17	5	13	8
ipa-miR-n283	84	73	54	46	51	67	53	50	60	92	88	71
ipa-miR-n292	52	61	54	32	33	41	41	39	59	27	66	36
ipa-miR-n293	25	19	17	17	23	14	23	17	14	22	20	24
ipa-miR-n300	94	73	72	85	96	83	69	67	88	78	74	79
ipa-miR-n302	13	6	5	8	5	7	10	3	12	17	22	29
ipa-miR-n312	61	35	38	49	45	47	34	34	32	74	47	78
ipa-miR-n314	7	6	6	5	0	2	8	11	7	21	37	16
ipa-miR-n326	2	12	6	7	15	21	10	16	18	8	9	12
ipa-miR-n329	6	12	9	13	12	16	8	3	7	12	1	10
ipa-miR-n337	15	35	17	12	13	12	17	16	23	23	23	18
ipa-miR-n340	22	30	11	3	7	26	15	20	11	22	15	14
ipa-miR-n342	21	17	18	17	16	15	17	12	14	27	34	22
ipa-miR-n343	41	28	30	38	31	35	66	54	49	19	24	29
ipa-miR-n344	1	4	1	45	4	4	133	79	43	25	12	7
ipa-miR-n351	78	64	49	53	37	61	57	37	63	68	50	51
ipa-miR-n352	29	33	33	21	28	25	25	23	32	18	20	22
ipa-miR-n354	9	7	8	6	6	7	3	2	11	12	25	14
ipa-miR-n357	13	28	20	20	15	21	19	14	12	17	13	8
ipa-miR-n365	32	44	24	35	20	19	35	41	34	64	122	79
ipa-miR-n369	69	63	53	78	47	60	82	56	72	73	62	61
ipa-miR-n370	3	0	1	129	115	105	36	51	38	23	20	44
ipa-miR-n372	51	37	21	44	36	51	30	41	24	38	35	37
ipa-miR-n373	75	128	90	124	56	97	157	97	95	2803	2445	2062
ipa-miR-n386	513	386	484	261	263	356	319	270	391	191	156	285
ipa-miR-n396	13	11	5	10	5	6	15	6	8	13	24	3
ipa-miR-n399	71	69	38	72	35	86	44	21	51	88	78	52
ipa-miR-n403	27	24	24	28	26	26	24	16	15	36	32	40
ipa-miR-n404	1285	1492	953	677	1243	1651	668	1322	542	408	509	204
ipa-miR-n406	13	4	6	5	10	14	16	21	16	2	8	0
ipa-miR-n410	59	37	52	46	38	40	46	51	49	27	32	34
ipa-miR-n413	43	40	23	48	56	50	52	25	48	29	20	36
ipa-miR-n414	11	13	14	5	3	7	12	12	5	11	10	9
ipa-miR-n415	22	19	28	31	36	24	25	15	27	25	25	31
ipa-miR-n418	27	27	17	12	23	20	12	13	13	14	10	9
ipa-miR-n428	12	20	15	39	0	3	28	21	74	14	10	7
ipa-miR-n429	107	95	105	47	44	50	65	86	144	5	16	13
ipa-miR-n430	117	126	149	33	82	97	74	62	83	11	32	35
ipa-miR-n431	15	7	8	9	7	9	14	8	6	8	6	8
ipa-miR-n441	52	42	28	65	45	41	82	48	50	30	24	15
ipa-miR-n446	18	24	14	8	71	112	58	50	46	3	2	9
ipa-miR-n448	51	42	51	50	59	86	63	52	52	48	37	34
ipa-miR-n452	15	16	7	11	6	4	9	7	14	7	25	8
ipa-miR-n455	42	42	36	71	53	35	100	60	78	34	54	28
ipa-miR-n456	20	23	17	30	238	142	123	62	56	142	93	128
ipa-miR-n457	15	8	12	11	12	13	15	12	7	4	4	8
ipa-miR-n459	19	20	17	16	8	13	13	14	12	8	8	8
ipa-miR-n464	18	18	14	11	3	4	5	3	11	6	10	6
ipa-miR-n473	14	11	7	6	4	17	7	7	5	38	11	18
ipa-miR-n474	75	42	33	57	38	42	58	45	39	36	32	57
ipa-miR-n489	24	27	21	7	12	33	13	21	20	27	26	23
ipa-miR-n493	92	64	74	73	46	63	46	55	46	118	113	129
ipa-miR-n501	5	13	6	9	3	5	3	12	6	11	15	13
ipa-miR-n503	61	59	48	57	53	41	61	56	78	66	47	39
ipa-miR-n505	23	0	23	1	1	2	1	0	0	29	34	14
ipa-miR-n506	35	38	34	40	24	42	38	22	33	27	31	37
ipa-miR-n510	71	208	40	834	33	369	459	429	181	199	169	336
ipa-miR-n520	23	25	8	19	34	48	18	10	15	9	5	6
ipa-miR-n521	11	8	6	12	3	6	10	11	9	20	13	7
ipa-miR-n524	6	14	19	14	15	7	15	15	16	2	16	6
ipa-miR-n526	14	10	18	12	12	16	15	19	24	16	22	25
ipa-miR-n538	29	33	12	56	21	19	107	70	82	51	63	15
ipa-miR-n539	10	14	7	10	14	7	10	13	8	14	7	20
ipa-miR-n554	16	16	11	18	15	7	12	7	12	19	25	9
ipa-miR-n555	8	7	14	4	19	24	13	17	8	31	14	15
ipa-miR-n556	11	10	5	7	7	5	3	10	17	5	13	9
ipa-miR-n557	96	68	54	81	88	69	70	68	66	60	65	45
ipa-miR-n561	139	103	57	57	33	41	93	78	134	149	81	22
ipa-miR-n568	33	14	25	42	25	22	54	54	46	263	529	337
ipa-miR-n570	68	80	65	73	53	77	68	68	56	88	66	112
ipa-miR-n575	45	27	28	17	27	33	30	24	31	28	25	16
ipa-miR-n576	16	12	10	7	13	12	5	6	7	12	5	12
ipa-miR-n578	8	1	8	3	4	12	20	10	12	72	64	80
ipa-miR-n580	15	8	25	11	21	34	50	37	27	238	223	320
ipa-miR-n582	10	9	7	14	7	19	7	9	8	41	15	27
ipa-miR-n583	56	50	35	40	26	69	51	57	51	51	45	54
ipa-miR-n586	15	13	3	10	5	3	7	7	11	9	12	8

## Sheet: Table S6
Table S6: Differential expression analysis of known miRNA families calculated by DESeq2
Adult plant vs. S1
	baseMean	log2FoldChange	lfcSE	stat	pvalue	padj
miR-71_3p	29.4255	2.75138	1.08629	2.53281	0.0113151	0.0335552
miR-71_5p	28.6632	3.70807	1.5993	2.31856	0.020419	0.053213
miR-146_3p	11.1308	-2.54172	0.834131	-3.04715	0.00231021	0.00827825
miR-156_3p	11787.9	1.6188	0.413629	3.91367	9.0905e-05	0.000521188
miR-156_5p	1570.56	2.00672	0.460513	4.35758	1.31509e-05	8.69981e-05
miR-157_3p	985.053	1.00848	0.36884	2.73418	0.0062535	0.0192072
miR-157_5p	269.697	0.864874	0.415915	2.07945	0.037576	0.0873388
miR-159_3p	147702	-0.103432	0.199843	-0.517566	0.604761	0.660706
miR-159_5p	1741.34	-0.415252	0.266599	-1.55759	0.11933	0.23866
miR-160_3p	450.456	-0.211945	0.345046	-0.614251	0.539049	0.626463
miR-160_5p	151.602	-0.279172	0.380903	-0.73292	0.463607	0.569575
miR-162_3p	53917.7	-0.467139	0.248887	-1.87691	0.0605304	0.126966
miR-162_5p	697.566	-0.788854	0.354945	-2.22247	0.0262519	0.0645046
miR-164_3p	562.906	1.03479	0.425131	2.43406	0.0149306	0.0428012
miR-164_5p	148.022	1.0359	0.436056	2.37562	0.0175196	0.0486028
miR-165_3p	455.244	-0.422757	0.248288	-1.70269	0.0886259	0.181472
miR-165_5p	12.4311	0.440281	0.855806	0.514464	0.606928	0.660706
miR-166_3p	233559	-0.291792	0.252752	-1.15446	0.248312	0.402922
miR-166_5p	8036.94	-0.525215	0.353332	-1.48646	0.137156	0.254838
miR-167_3p	44405.8	-0.241571	0.232641	-1.03839	0.299089	0.458838
miR-167_5p	19933.9	-0.266054	0.27086	-0.982258	0.325973	0.475147
miR-168_3p	7338.61	0.310904	0.36818	0.844433	0.398428	0.527151
miR-168_5p	1910.24	0.110855	0.351268	0.315586	0.752317	0.789015
miR-169_3p	1109.34	1.93697	0.608415	3.18363	0.00145443	0.0054383
miR-169_5p	38.5962	2.62108	0.874754	2.99636	0.00273224	0.00939891
miR-170_3p	90.6905	0.318503	0.593456	0.536693	0.59148	0.660614
miR-170_5p	169.729	0.577663	0.675507	0.855154	0.392466	0.527151
miR-171_3p	553.355	0.163334	0.397072	0.411345	0.680819	0.731881
miR-171_5p	638.402	0.434591	0.577215	0.752909	0.451504	0.569575
miR-172_3p	3562.47	-1.40179	0.421454	-3.32608	0.000880754	0.0036069
miR-172_5p	502.051	-1.72014	0.371247	-4.6334	3.59702e-06	2.81222e-05
miR-319_3p	9015.99	-1.03358	0.451022	-2.29163	0.0219272	0.0554628
miR-319_5p	46.7649	-1.42572	0.492256	-2.89629	0.00377599	0.0124898
miR-390_3p	179.151	-0.377706	0.420696	-0.897814	0.369285	0.504103
miR-390_5p	74.7078	-1.14784	0.4004	-2.86674	0.00414717	0.0132095
miR-391_3p	560.389	-5.16995	0.837429	-6.17359	6.67552e-10	8.20135e-09
miR-391_5p	1220.24	-5.32229	0.942242	-5.64854	1.6182e-08	1.54628e-07
miR-393_3p	248.744	-0.0604623	0.450492	-0.134214	0.893233	0.893233
miR-393_5p	63.1668	-0.314367	0.504748	-0.622819	0.533404	0.626463
miR-394_3p	2334.5	-0.654861	0.488133	-1.34156	0.179738	0.322031
miR-394_5p	692.664	-0.613734	0.483849	-1.26844	0.20464	0.351982
miR-395_3p	17090	-5.22558	1.42751	-3.66061	0.000251615	0.00120216
miR-395_5p	3849.79	-5.16875	1.36752	-3.77966	0.000157045	0.000794464
miR-396_3p	49553.1	-0.178557	0.286561	-0.623104	0.533216	0.626463
miR-396_5p	15672.7	-0.17468	0.297636	-0.58689	0.557277	0.635278
miR-397_3p	6305.98	9.49387	0.564882	16.8068	2.17558e-63	9.35501e-62
miR-397_5p	1318.91	11.4351	1.00509	11.3772	5.43411e-30	9.34667e-29
miR-398_3p	212417	6.49584	0.425601	15.2627	1.35421e-52	3.88206e-51
miR-398_5p	1512	-1.61577	0.426708	-3.78659	0.000152728	0.000794464
miR-399_3p	2028.4	-5.33907	0.944204	-5.65457	1.56233e-08	1.54628e-07
miR-399_5p	493.927	-7.49673	1.15117	-6.5123	7.40093e-11	1.0608e-09
miR-403_3p	7685.04	-0.483203	0.207237	-2.33165	0.0197192	0.0529954
miR-403_5p	683.395	-0.342908	0.263822	-1.29977	0.19368	0.339929
miR-408_3p	22823.6	6.39492	0.373	17.1445	6.9035e-66	5.93701e-64
miR-408_5p	1258.69	7.0636	0.51346	13.7569	4.63093e-43	9.9565e-42
miR-466_3p	81.3876	-0.437466	0.439662	-0.995005	0.319734	0.474088
miR-466_5p	12.4384	0.389512	0.600454	0.648696	0.516535	0.625662
miR-477_3p	217.241	0.593355	0.563328	1.0533	0.292203	0.456899
miR-477_5p	89.7189	0.763908	0.512697	1.48998	0.13623	0.254838
miR-482_3p	10858.5	-0.217505	0.261619	-0.831378	0.40576	0.528718
miR-499_3p	10.3095	-3.54303	0.783789	-4.52039	6.17264e-06	4.42373e-05
miR-529_3p	116.95	0.464928	0.631367	0.736383	0.461498	0.569575
miR-530_3p	745.648	-3.05405	0.77365	-3.94759	7.89428e-05	0.000484934
miR-530_5p	44.1023	-2.95801	0.893799	-3.30949	0.000934676	0.00365373
miR-845_3p	24.585	0.567409	0.463549	1.22405	0.220932	0.372553
miR-858_3p	1039.12	1.45562	0.708741	2.05382	0.0399935	0.0905116
miR-858_5p	51.4654	1.61405	0.844034	1.91231	0.0558363	0.120048
miR-1446_3p	851.286	0.56297	0.588643	0.956387	0.338877	0.485723
miR-1515_3p	205.75	-0.216	0.371932	-0.580751	0.561408	0.635278
miR-1515_5p	204.167	-0.143338	0.390421	-0.367136	0.713517	0.757562
miR-1692_3p	79.1769	-0.398105	0.442051	-0.900585	0.367809	0.504103
miR-1938_3p	13.4903	0.567992	0.624594	0.909377	0.363151	0.504103
miR-3205_3p	10136	5.63652	0.951682	5.92269	NA	NA
miR-5037_3p	65.5747	0.0637665	0.438378	0.14546	0.884348	0.893233
miR-5340_3p	18.2804	0.810007	0.732666	1.10556	0.268916	0.428274
miR-6478_3p	5138.03	-1.68889	0.798957	-2.11386	0.0345269	0.082481
miR-7475_5p	73.0241	3.71477	0.707703	5.24905	1.52885e-07	1.31481e-06
miR-7767_5p	1279.81	-0.499015	0.485588	-1.02765	0.304114	0.458838
miR-7972_3p	4285.52	-0.0956411	0.317969	-0.300787	0.763577	0.791176
miR-11607_3p	916.315	-0.480819	0.325206	-1.47851	0.139272	0.254838
miR-11643_5p	18.9369	1.35985	0.695421	1.95543	0.0505323	0.11143
miR-11978_3p	9.12994	4.11728	1.19875	3.43465	0.000593316	0.00255126
miR-11987_3p	105.007	0.494699	0.66921	0.739228	0.459769	0.569575
miR-12058_3p	17.7453	3.94474	1.12105	3.5188	0.000433506	0.00196219
bantam_3p	333.629	2.06354	1.78417	1.15659	0.247442	0.402922
let-7_3p	14.5019	0.968536	0.644294	1.50325	0.132774	0.254838
miR-K12-11_5p	121.996	-0.064862	0.41109	-0.15778	0.87463	0.893233
Adult plant vs. S4
	baseMean	log2FoldChange	lfcSE	stat	pvalue	padj
miR-71_3p	29.4255	-1.1476	1.13787	-1.00855	0.31319	0.391573
miR-71_5p	28.6632	-1.85599	1.70326	-1.08967	0.27586	0.364984
miR-146_3p	11.1308	-3.36669	0.896229	-3.75651	0.000172301	0.000617411
miR-156_3p	11787.9	2.03563	0.4136	4.92172	8.57867e-07	5.67512e-06
miR-156_5p	1570.56	2.37616	0.460383	5.16126	2.45293e-07	1.75794e-06
miR-157_3p	985.053	2.49624	0.365249	6.83435	8.23775e-12	8.85558e-11
miR-157_5p	269.697	1.95947	0.410941	4.76826	1.85828e-06	9.98824e-06
miR-159_3p	147702	-0.0248425	0.199843	-0.12431	0.90107	0.922524
miR-159_5p	1741.34	-0.511027	0.266688	-1.9162	0.0553401	0.0897971
miR-160_3p	450.456	-0.207808	0.345142	-0.602095	0.547111	0.619099
miR-160_5p	151.602	-0.529048	0.382509	-1.3831	0.166634	0.227469
miR-162_3p	53917.7	-0.68697	0.248893	-2.7601	0.00577833	0.0155293
miR-162_5p	697.566	-0.785536	0.355021	-2.21265	0.0269221	0.0514511
miR-164_3p	562.906	0.669802	0.425629	1.57368	0.115563	0.168447
miR-164_5p	148.022	0.573884	0.438409	1.30902	0.190529	0.256023
miR-165_3p	455.244	-0.871866	0.249515	-3.49424	0.000475412	0.00163542
miR-165_5p	12.4311	-1.71809	1.0299	-1.6682	0.0952751	0.143748
miR-166_3p	233559	-0.680711	0.252754	-2.69318	0.00707746	0.0179018
miR-166_5p	8036.94	-0.614598	0.353348	-1.73936	0.0819722	0.128175
miR-167_3p	44405.8	0.24227	0.232631	1.04143	0.297675	0.38788
miR-167_5p	19933.9	0.270051	0.270841	0.997086	0.318723	0.391573
miR-168_3p	7338.61	-0.140561	0.368234	-0.381718	0.70267	0.736947
miR-168_5p	1910.24	0.116723	0.351289	0.332269	0.739686	0.766422
miR-169_3p	1109.34	2.57376	0.608198	4.23178	2.31846e-05	9.06308e-05
miR-169_5p	38.5962	2.92481	0.872763	3.35121	0.000804588	0.00266133
miR-170_3p	90.6905	0.315664	0.594441	0.531027	0.5954	0.648157
miR-170_5p	169.729	0.564409	0.676039	0.834876	0.403787	0.475695
miR-171_3p	553.355	-0.279539	0.398051	-0.702271	0.48251	0.560755
miR-171_5p	638.402	0.39949	0.577421	0.691852	0.48903	0.560755
miR-172_3p	3562.47	-2.9442	0.421978	-6.97713	3.01275e-12	4.31827e-11
miR-172_5p	502.051	-2.29335	0.372631	-6.15448	7.53265e-10	6.47807e-09
miR-319_3p	9015.99	-1.36942	0.451054	-3.03605	0.00239699	0.00687138
miR-319_5p	46.7649	-1.33642	0.49195	-2.71658	0.0065961	0.0171898
miR-390_3p	179.151	-0.713479	0.42337	-1.68524	0.0919428	0.141198
miR-390_5p	74.7078	-0.815228	0.395098	-2.06335	0.039079	0.0675506
miR-391_3p	560.389	-2.59329	0.830591	-3.12222	0.00179492	0.00551296
miR-391_5p	1220.24	-2.34014	0.938896	-2.49244	0.012687	0.0287127
miR-393_3p	248.744	-0.452429	0.45141	-1.00226	0.31622	0.391573
miR-393_5p	63.1668	-0.836464	0.509202	-1.64269	0.100446	0.148937
miR-394_3p	2334.5	-1.22553	0.488363	-2.50946	0.0120915	0.0281047
miR-394_5p	692.664	-1.14623	0.484567	-2.36548	0.0180066	0.0387141
miR-395_3p	17090	-3.28043	1.42598	-2.30047	0.0214215	0.042843
miR-395_5p	3849.79	-3.42244	1.33847	-2.55697	0.0105588	0.0252237
miR-396_3p	49553.1	-0.60568	0.286573	-2.11353	0.0345556	0.0619122
miR-396_5p	15672.7	-0.711266	0.297676	-2.3894	0.0168761	0.0372139
miR-397_3p	6305.98	9.06067	0.564908	16.0392	6.80367e-58	2.92558e-56
miR-397_5p	1318.91	10.8916	1.00516	10.8357	2.33207e-27	4.01117e-26
miR-398_3p	212417	6.16602	0.425601	14.4878	1.44737e-47	4.14912e-46
miR-398_5p	1512	-1.91837	0.426925	-4.49347	7.00731e-06	3.01314e-05
miR-399_3p	2028.4	-6.5345	0.947499	-6.89658	5.3269e-12	6.54448e-11
miR-399_5p	493.927	-6.09264	1.13114	-5.38627	7.19358e-08	5.62407e-07
miR-403_3p	7685.04	-0.460943	0.207243	-2.22416	0.0261376	0.0510871
miR-403_5p	683.395	-0.405651	0.264031	-1.53638	0.124446	0.178373
miR-408_3p	22823.6	6.29383	0.373003	16.8734	7.06208e-64	6.07339e-62
miR-408_5p	1258.69	7.08751	0.513469	13.8032	2.43772e-43	5.2411e-42
miR-466_3p	81.3876	-0.892102	0.443335	-2.01225	0.0441935	0.0745223
miR-466_5p	12.4384	0.8814	0.586661	1.5024	0.132994	0.187499
miR-477_3p	217.241	1.1593	0.562411	2.06131	0.0392736	0.0675506
miR-477_5p	89.7189	1.65024	0.508907	3.24272	0.00118396	0.00377112
miR-482_3p	10858.5	-0.265916	0.261629	-1.01639	0.309445	0.391573
miR-499_3p	10.3095	-4.29564	0.893405	-4.80817	1.52322e-06	9.3569e-06
miR-529_3p	116.95	1.60545	0.62102	2.58518	0.00973277	0.0239148
miR-530_3p	745.648	-3.69427	0.774625	-4.76911	1.85043e-06	9.98824e-06
miR-530_5p	44.1023	-4.16595	0.923182	-4.5126	6.40368e-06	2.89851e-05
miR-845_3p	24.585	0.853107	0.459626	1.85609	0.0634409	0.101035
miR-858_3p	1039.12	-0.394117	0.709355	-0.555599	0.578485	0.637817
miR-858_5p	51.4654	-0.481487	0.856271	-0.562307	0.573907	0.637817
miR-1446_3p	851.286	1.74577	0.588185	2.96806	0.00299684	0.00831382
miR-1515_3p	205.75	-0.0411038	0.371625	-0.110606	0.911929	0.922658
miR-1515_5p	204.167	0.202133	0.389695	0.518695	0.603973	0.649271
miR-1692_3p	79.1769	-2.03624	0.46763	-4.35438	1.33442e-05	5.46476e-05
miR-1938_3p	13.4903	1.29756	0.609837	2.12772	0.0333604	0.0610424
miR-3205_3p	10136	6.30061	0.951673	6.62056	NA	NA
miR-5037_3p	65.5747	0.998044	0.432408	2.30811	0.0209932	0.042843
miR-5340_3p	18.2804	1.41088	0.725079	1.94583	0.0516752	0.0854628
miR-6478_3p	5138.03	-1.13763	0.798909	-1.42397	0.154454	0.214243
miR-7475_5p	73.0241	4.57132	0.705457	6.47995	9.17532e-11	8.76753e-10
miR-7767_5p	1279.81	0.0306074	0.485382	0.0630584	0.94972	0.94972
miR-7972_3p	4285.52	0.155561	0.317941	0.489276	0.624646	0.663205
miR-11607_3p	916.315	0.308957	0.324559	0.951927	0.341134	0.407465
miR-11643_5p	18.9369	2.82754	0.67648	4.17978	2.91788e-05	0.000109103
miR-11978_3p	9.12994	5.3408	1.1833	4.51346	6.3778e-06	2.89851e-05
miR-11987_3p	105.007	1.55112	0.666358	2.32777	0.0199246	0.041793
miR-12058_3p	17.7453	2.43272	1.13563	2.14217	0.0321799	0.0601625
bantam_3p	333.629	-5.67984	1.82804	-3.10706	0.00188959	0.00560361
let-7_3p	14.5019	0.635318	0.653211	0.972607	0.330749	0.400625
miR-K12-11_5p	121.996	-1.94541	0.424429	-4.58361	4.57026e-06	2.31202e-05
Adult plant vs. Seedling
	baseMean	log2FoldChange	lfcSE	stat	pvalue	padj
miR-71_3p	29.4255	-0.982705	1.12731	-0.871728	0.383357	0.464348
miR-71_5p	28.6632	-1.08998	1.65427	-0.658887	0.509969	0.600785
miR-146_3p	11.1308	-4.10691	0.959323	-4.28105	1.86013e-05	4.5706e-05
miR-156_3p	11787.9	3.73836	0.413528	9.04018	1.56409e-19	1.49458e-18
miR-156_5p	1570.56	3.54453	0.460056	7.70455	1.31307e-14	9.41037e-14
miR-157_3p	985.053	5.24129	0.36339	14.4233	3.69053e-47	1.58693e-45
miR-157_5p	269.697	3.946	0.407212	9.69027	3.31655e-22	3.56529e-21
miR-159_3p	147702	-0.807158	0.199849	-4.03883	5.37184e-05	0.000118456
miR-159_5p	1741.34	-0.81171	0.266785	-3.04257	0.00234571	0.00420273
miR-160_3p	450.456	-0.322975	0.345087	-0.935924	0.349312	0.448371
miR-160_5p	151.602	-0.00349063	0.379439	-0.00919946	0.99266	0.99266
miR-162_3p	53917.7	-1.0816	0.248899	-4.34556	1.38921e-05	3.51389e-05
miR-162_5p	697.566	-0.343733	0.354376	-0.969966	0.332064	0.439346
miR-164_3p	562.906	1.72061	0.424528	4.05299	5.0567e-05	0.000114441
miR-164_5p	148.022	1.76316	0.433737	4.06506	4.80211e-05	0.000111617
miR-165_3p	455.244	-1.22962	0.250155	-4.91543	8.85889e-07	2.72094e-06
miR-165_5p	12.4311	2.52157	0.814564	3.09561	0.00196411	0.00359391
miR-166_3p	233559	-0.908018	0.252754	-3.59249	0.000327531	0.000640174
miR-166_5p	8036.94	-0.0661748	0.353284	-0.187313	0.851415	0.892948
miR-167_3p	44405.8	-1.14758	0.232668	-4.93227	8.12802e-07	2.58892e-06
miR-167_5p	19933.9	-1.59977	0.270952	-5.90427	3.54206e-09	1.45056e-08
miR-168_3p	7338.61	0.594126	0.368152	1.6138	0.10657	0.163661
miR-168_5p	1910.24	0.439272	0.351127	1.25103	0.210922	0.287926
miR-169_3p	1109.34	3.0322	0.608046	4.98678	6.13931e-07	2.0307e-06
miR-169_5p	38.5962	3.94629	0.866617	4.55367	5.2717e-06	1.41677e-05
miR-170_3p	90.6905	3.50628	0.57547	6.09289	1.1089e-09	5.01925e-09
miR-170_5p	169.729	3.87434	0.666632	5.81181	6.1801e-09	2.41586e-08
miR-171_3p	553.355	1.79776	0.395439	4.54625	5.46109e-06	1.42319e-05
miR-171_5p	638.402	3.68063	0.574534	6.40629	1.49098e-10	7.12359e-10
miR-172_3p	3562.47	-3.02854	0.421944	-7.17758	7.09559e-13	4.694e-12
miR-172_5p	502.051	-3.75155	0.378326	-9.91617	3.54082e-23	4.82323e-22
miR-319_3p	9015.99	-1.42509	0.451046	-3.15953	0.00158024	0.00302002
miR-319_5p	46.7649	-1.48758	0.491992	-3.02359	0.00249795	0.00438415
miR-390_3p	179.151	1.61368	0.414246	3.89547	9.8008e-05	0.000205578
miR-390_5p	74.7078	1.53065	0.371889	4.11587	3.85714e-05	9.21428e-05
miR-391_3p	560.389	-7.17048	0.859991	-8.33786	7.56466e-17	5.91419e-16
miR-391_5p	1220.24	-6.63231	0.947364	-7.00081	2.5449e-12	1.5633e-11
miR-393_3p	248.744	-1.78638	0.455725	-3.91986	8.86003e-05	0.000190491
miR-393_5p	63.1668	-2.4233	0.531429	-4.55997	5.11621e-06	1.41677e-05
miR-394_3p	2334.5	0.398008	0.487904	0.81575	0.414643	0.495268
miR-394_5p	692.664	0.421512	0.483086	0.872541	0.382914	0.464348
miR-395_3p	17090	3.82094	1.42542	2.68058	0.00734946	0.0126411
miR-395_5p	3849.79	6.07198	1.3251	4.58227	4.59963e-06	1.36403e-05
miR-396_3p	49553.1	0.586243	0.286548	2.04588	0.0407682	0.0661522
miR-396_5p	15672.7	0.0795311	0.29762	0.267224	0.789297	0.838019
miR-397_3p	6305.98	9.14682	0.564895	16.1921	5.7355e-59	4.93253e-57
miR-397_5p	1318.91	9.95848	1.00531	9.90586	3.92588e-23	4.82323e-22
miR-398_3p	212417	5.5563	0.425603	13.0551	5.93942e-39	1.27697e-37
miR-398_5p	1512	-2.43441	0.427207	-5.69844	1.2091e-08	4.52097e-08
miR-399_3p	2028.4	-2.20043	0.942079	-2.33572	0.019506	0.03226
miR-399_5p	493.927	-2.87841	1.11915	-2.57197	0.0101121	0.0170518
miR-403_3p	7685.04	-0.334855	0.207198	-1.61611	0.10607	0.163661
miR-403_5p	683.395	0.161481	0.263046	0.613889	0.539289	0.626741
miR-408_3p	22823.6	5.26351	0.373027	14.1103	3.28284e-45	9.41082e-44
miR-408_5p	1258.69	5.96931	0.513809	11.6178	3.34815e-31	5.75882e-30
miR-466_3p	81.3876	-2.0838	0.456	-4.56974	4.88328e-06	1.39987e-05
miR-466_5p	12.4384	0.943312	0.580896	1.62389	0.104399	0.163661
miR-477_3p	217.241	0.728463	0.562885	1.29416	0.195611	0.275779
miR-477_5p	89.7189	0.809702	0.511948	1.58161	0.113739	0.171606
miR-482_3p	10858.5	-0.965626	0.261688	-3.68999	0.00022426	0.00044852
miR-499_3p	10.3095	-5.1731	1.03486	-4.99881	5.76844e-07	1.98434e-06
miR-529_3p	116.95	4.07685	0.61306	6.65	2.93096e-11	1.57539e-10
miR-530_3p	745.648	-6.71514	0.790478	-8.49504	1.97857e-17	1.70157e-16
miR-530_5p	44.1023	-6.54467	1.09008	-6.00386	1.92676e-09	8.28507e-09
miR-845_3p	24.585	0.179898	0.470421	0.382419	0.70215	0.794539
miR-858_3p	1039.12	-0.984732	0.709655	-1.38762	0.165253	0.236862
miR-858_5p	51.4654	-1.00613	0.860927	-1.16866	0.242541	0.325914
miR-1446_3p	851.286	0.203206	0.588819	0.345108	0.730013	0.797466
miR-1515_3p	205.75	-2.50944	0.386462	-6.49338	8.393e-11	4.24587e-10
miR-1515_5p	204.167	-2.18267	0.401944	-5.43028	5.62668e-08	2.01623e-07
miR-1692_3p	79.1769	0.549159	0.436064	1.25936	0.207902	0.287926
miR-1938_3p	13.4903	-0.633941	0.670245	-0.945834	0.344233	0.448371
miR-3205_3p	10136	3.44921	0.951768	3.624	NA	NA
miR-5037_3p	65.5747	-1.43826	0.459836	-3.12778	0.00176134	0.00329293
miR-5340_3p	18.2804	0.00750054	0.74835	0.0100228	0.992003	0.99266
miR-6478_3p	5138.03	-0.699242	0.798869	-0.875289	0.381416	0.464348
miR-7475_5p	73.0241	1.12479	0.732029	1.53654	0.124406	0.181338
miR-7767_5p	1279.81	-0.144955	0.485392	-0.298634	0.765219	0.822611
miR-7972_3p	4285.52	-2.12407	0.318624	-6.66637	2.62208e-11	1.50333e-10
miR-11607_3p	916.315	-0.119017	0.32477	-0.366464	0.714019	0.797466
miR-11643_5p	18.9369	-0.446553	0.76189	-0.586111	0.557801	0.639611
miR-11978_3p	9.12994	0.0865895	1.55262	0.0557698	0.955525	0.978276
miR-11987_3p	105.007	-0.0493225	0.671343	-0.0734685	0.941433	0.975461
miR-12058_3p	17.7453	1.79216	1.14448	1.56592	0.117368	0.174028
bantam_3p	333.629	-1.57699	1.78631	-0.882819	0.377334	0.464348
let-7_3p	14.5019	0.225668	0.660377	0.341727	0.732556	0.797466
miR-K12-11_5p	121.996	-1.58416	0.419117	-3.77975	0.000156983	0.000321441

## Sheet: Table S7
Table S7: Differential expression analysis of novel predicted miRNAs calculated by DESeq2
Adult plant vs. S1
	baseMean	log2FoldChange	lfcSE	stat	pvalue	padj
ipa-miR-n85	1510.92	5.86264	0.415697	14.1032	3.63167e-45	2.90534e-43
ipa-miR-n220	1028.71	-7.05166	2.15932	-3.26568	0.00109201	0.0145601
ipa-miR-n344	29.5306	3.29525	0.964823	3.41539	0.000636905	0.0115466
ipa-miR-n370	48.066	6.65041	0.811809	8.19209	2.56725e-16	1.0269e-14
ipa-miR-n446	34.2134	1.94504	0.663568	2.93119	0.00337665	0.0385903
ipa-miR-n456	91.8192	3.01682	0.598967	5.03669	4.73639e-07	1.26304e-05
Adult plant vs. S4
	baseMean	log2FoldChange	lfcSE	stat	pvalue	padj
ipa-miR-n85	1510.92	5.35163	0.415825	12.8699	6.64794e-38	9.90543e-36
ipa-miR-n94	71.3985	-1.4501	0.347809	-4.16925	3.05606e-05	0.000910705
ipa-miR-n162	82.8782	-1.53956	0.465842	-3.30489	0.000950129	0.0157299
ipa-miR-n258	55.5587	-2.05723	0.306823	-6.70496	2.01468e-11	1.50094e-09
ipa-miR-n344	29.5306	5.54311	0.948118	5.84643	5.02222e-09	1.87078e-07
ipa-miR-n370	48.066	5.13516	0.818294	6.27544	3.48636e-10	1.73156e-08
ipa-miR-n455	52.088	1.11679	0.369	3.02653	0.00247381	0.0368598
ipa-miR-n456	91.8192	2.13171	0.602187	3.53994	0.000400215	0.00745401
ipa-miR-n505	10.4957	-5.29672	1.40337	-3.7743	0.000160459	0.00398474
ipa-miR-n538	45.7206	1.97081	0.528777	3.72711	0.000193685	0.00412272
ipa-miR-n568	122.946	1.24835	0.419077	2.9788	0.00289379	0.0391977
Adult plant vs. Seedling
	baseMean	log2FoldChange	lfcSE	stat	pvalue	padj
ipa-miR-n7	51341.1	-1.35308	0.19346	-6.99412	2.66922e-12	5.0122e-11
ipa-miR-n21	20.565	-1.83741	0.508107	-3.61619	0.000298973	0.0021968
ipa-miR-n85	1510.92	5.21239	0.415892	12.533	4.92338e-36	4.16025e-34
ipa-miR-n94	71.3985	-3.2734	0.395254	-8.28176	1.21367e-16	2.93015e-15
ipa-miR-n109	375.675	3.91892	0.434405	9.02137	1.85758e-19	7.84826e-18
ipa-miR-n127	13.9175	-1.91688	0.646052	-2.96706	0.0030066	0.0145176
ipa-miR-n160	11.5868	-3.01875	0.76214	-3.96088	7.46742e-05	0.000742349
ipa-miR-n162	82.8782	1.39138	0.438807	3.17084	0.00152	0.00828644
ipa-miR-n171	10.3401	1.95964	0.53376	3.67138	0.000241242	0.00194143
ipa-miR-n175	10.6428	1.93979	0.530705	3.65511	0.000257068	0.00197475
ipa-miR-n183	34.6259	-1.63687	0.434716	-3.76538	0.000166298	0.00140522
ipa-miR-n184	69.6695	1.15678	0.336007	3.44272	0.000575895	0.00389305
ipa-miR-n206	241.025	-1.07073	0.273819	-3.91036	9.21585e-05	0.000865266
ipa-miR-n211	114.239	2.97383	0.43077	6.90351	5.07314e-12	8.57361e-11
ipa-miR-n216	46.3418	1.31282	0.372043	3.52867	0.000417648	0.00294094
ipa-miR-n218	188.777	-1.47012	0.433745	-3.38936	0.000700559	0.00438498
ipa-miR-n228	15504.6	-1.08222	0.352199	-3.07277	0.00212085	0.0105419
ipa-miR-n258	55.5587	-2.78996	0.334694	-8.33585	7.6942e-17	2.1672e-15
ipa-miR-n302	11.3058	1.73597	0.506013	3.43069	0.000602043	0.00391328
ipa-miR-n314	10.5115	2.16136	0.542579	3.98349	6.79112e-05	0.000717312
ipa-miR-n344	29.5306	3.06065	0.968757	3.15936	0.00158118	0.00835063
ipa-miR-n365	45.6917	1.61374	0.378917	4.25884	2.05491e-05	0.00023152
ipa-miR-n370	48.066	4.66714	0.822719	5.67282	1.40462e-08	1.97818e-07
ipa-miR-n373	701.022	4.81942	0.335682	14.3571	9.61641e-47	1.62517e-44
ipa-miR-n404	890.415	-1.53526	0.4605	-3.33389	0.00085639	0.00499069
ipa-miR-n429	62.4554	-2.98087	0.435674	-6.84197	7.8112e-12	1.20008e-10
ipa-miR-n430	72.8488	-2.14787	0.471075	-4.55951	5.12734e-06	6.18944e-05
ipa-miR-n456	91.8192	2.79655	0.599685	4.66336	3.11081e-06	4.04405e-05
ipa-miR-n568	122.946	4.17948	0.404931	10.3215	5.63592e-25	3.1749e-23
ipa-miR-n578	24.8806	3.86721	0.530647	7.28772	3.15241e-13	6.65946e-12
ipa-miR-n580	86.1245	4.19117	0.471323	8.89237	5.98207e-19	2.02194e-17
ipa-miR-n582	14.3232	1.87933	0.492295	3.81749	0.000134816	0.00119915

## Sheet: Table S8
Table S8: Summary of differentially expressed miRNAs
	Known			Novel			Total
	Up	Down	DE-miRNAs	Up	Down	DE-miRNAs	Up	Down	DE-miRNAs
Adult plant vs. S1	16	15	31	5	1	6	21	16	37
Adult plant vs. S4	18	20	38	7	4	11	25	24	49
Adult plant vs. Seedling	25	23	48	19	13	32	44	36	80

## Sheet: Table S9
Table S9: DE-miRNAs target genes predicted by psRNATarget (adult plant vs. S4)
Known miRNA families
miRNA_Acc.	Target_Acc.	Expectation	UPE$	miRNA_start	miRNA_end	Target_start	Target_end	miRNA_aligned_fragment	alignment	Target_aligned_fragment	Inhibition	Target_Desc.	Multiplicity
miR-397	AT2G29130.1	0.5	-1	1	21	729	749	UCAUUGAGUGCAGCGUUGAUG	:::::.::::::::::::::	AAUCAAUGCUGCACUCAAUGA	Cleavage	| Symbols: LAC2	ATLAC2 | laccase 2 | chr2:12524889-12527747 REVERSE LENGTH=2070	1
miR-397	AT2G38080.1	0.5	-1	1	21	749	769	UCAUUGAGUGCAGCGUUGAUG	.:::::::::::::.:::::	AGUCAACGCUGCACUUAAUGA	Cleavage	| Symbols: IRX12	LAC4	ATLMCO4	LMCO4 | Laccase/Diphenol oxidase family protein | chr2:15934460-15937616 FORWARD LENGTH=2021	1
miR-529	AT3G57920.1	0.5	-1	1	21	840	860	AGAAGAGAGAGAGUACAGCUU	:::::::.:::::::::::::	AAGCUGUGCUCUCUCUCUUCU	Cleavage	| Symbols: SPL15 | squamosa promoter binding protein-like 15 | chr3:21444321-21446035 REVERSE LENGTH=1377	1
miR-394	AT1G27340.1	1	-1	1	20	1373	1392	UUGGCAUUCUGUCCACCUCC	:::::: :::::::::::::	GGAGGUUGACAGAAUGCCAA	Cleavage	| Symbols: | Galactose oxidase/kelch repeat superfamily protein | chr1:9495520-9498085 FORWARD LENGTH=1853	1
miR-397	AT5G60020.1	1	-1	1	21	742	762	UCAUUGAGUGCAGCGUUGAUG	:::::.::::::::.:::::	AAUCAAUGCUGCACUUAAUGA	Cleavage	| Symbols: LAC17	ATLAC17 | laccase 17 | chr5:24167996-24170462 FORWARD LENGTH=2049	1
miR-7475	AT3G01610.1	1	-1	1	20	146	165	CCGCCGCCGCCGCGCCCUCC	:::: ::::::::::::::	AGAGGUCGCGGCGGCGGCGG	Cleavage	| Symbols: CDC48C	emb1354 | cell division cycle 48C | chr3:231651-235214 FORWARD LENGTH=2756	1
miR-11987	AT1G18360.1	1.5	-1	1	21	521	541	CGAGGAAUCUCUGGUGGAGGU	: ::::..::::::::.::::	AGCUCCGUCAGAGAUUUCUCG	Cleavage	| Symbols: | alpha/beta-Hydrolases superfamily protein | chr1:6316695-6319427 REVERSE LENGTH=1673	1
miR-169	AT5G06510.1	1.5	-1	1	22	1066	1087	UAGCCAAGGAUGAUUUGCCUGC	:::::::::::::.::::::	ACAGGCAAAUCAUCUUUGGCUC	Cleavage	| Symbols: NF-YA10 | nuclear factor Y	subunit A10 | chr5:1984991-1987044 FORWARD LENGTH=1362	1
miR-169	AT5G06510.3	1.5	-1	1	22	1227	1248	UAGCCAAGGAUGAUUUGCCUGC	:::::::::::::.::::::	ACAGGCAAAUCAUCUUUGGCUC	Cleavage	| Symbols: NF-YA10 | nuclear factor Y	subunit A10 | chr5:1985002-1986921 FORWARD LENGTH=1400	1
miR-169	AT3G05690.1	1.5	-1	1	22	1182	1203	UAGCCAAGGAUGAUUUGCCUGC	:::::::::::::.::::::	ACAGGCAAAUCAUCUUUGGCUC	Cleavage	| Symbols: UNE8	ATHAP2B	HAP2B	NF-YA2 | nuclear factor Y	subunit A2 | chr3:1676546-1678932 REVERSE LENGTH=1464	1
miR-169	AT5G06510.2	1.5	-1	1	22	1304	1325	UAGCCAAGGAUGAUUUGCCUGC	:::::::::::::.::::::	ACAGGCAAAUCAUCUUUGGCUC	Cleavage	| Symbols: NF-YA10 | nuclear factor Y	subunit A10 | chr5:1985102-1987044 FORWARD LENGTH=1600	1
miR-169	AT5G12840.1	1.5	-1	1	22	1036	1057	UAGCCAAGGAUGAUUUGCCUGC	: ::::::::::.:::::::	ACCGGCAAAUCAUUCUUGGCUU	Cleavage	| Symbols: HAP2A	EMB2220	ATHAP2A	NF-YA1 | nuclear factor Y	subunit A1 | chr5:4050840-4053534 REVERSE LENGTH=1275	1
miR-169	AT5G12840.4	1.5	-1	1	22	1118	1139	UAGCCAAGGAUGAUUUGCCUGC	: ::::::::::.:::::::	ACCGGCAAAUCAUUCUUGGCUU	Cleavage	| Symbols: HAP2A	ATHAP2A	NF-YA1 | nuclear factor Y	subunit A1 | chr5:4050805-4053596 REVERSE LENGTH=1392	1
miR-169	AT5G12840.3	1.5	-1	1	22	1218	1239	UAGCCAAGGAUGAUUUGCCUGC	: ::::::::::.:::::::	ACCGGCAAAUCAUUCUUGGCUU	Cleavage	| Symbols: HAP2A	ATHAP2A	NF-YA1 | nuclear factor Y	subunit A1 | chr5:4050840-4053606 REVERSE LENGTH=1457	1
miR-169	AT5G12840.2	1.5	-1	1	22	1211	1232	UAGCCAAGGAUGAUUUGCCUGC	: ::::::::::.:::::::	ACCGGCAAAUCAUUCUUGGCUU	Cleavage	| Symbols: HAP2A	ATHAP2A	NF-YA1 | nuclear factor Y	subunit A1 | chr5:4050691-4053602 REVERSE LENGTH=1467	1
miR-169	AT1G72830.3	1.5	-1	1	22	1412	1433	UAGCCAAGGAUGAUUUGCCUGC	.:: ::.:::::::::::::	AAGGGGAAGUCAUCCUUGGCUA	Cleavage	| Symbols: HAP2C	ATHAP2C	NF-YA3 | nuclear factor Y	subunit A3 | chr1:27405456-27407968 REVERSE LENGTH=1615	1
miR-169	AT1G72830.1	1.5	-1	1	22	1488	1509	UAGCCAAGGAUGAUUUGCCUGC	.:: ::.:::::::::::::	AAGGGGAAGUCAUCCUUGGCUA	Cleavage	| Symbols: HAP2C	ATHAP2C	NF-YA3 | nuclear factor Y	subunit A3 | chr1:27405461-27407969 REVERSE LENGTH=1686	1
miR-169	AT1G72830.2	1.5	-1	1	22	1491	1512	UAGCCAAGGAUGAUUUGCCUGC	.:: ::.:::::::::::::	AAGGGGAAGUCAUCCUUGGCUA	Cleavage	| Symbols: HAP2C	ATHAP2C	NF-YA3 | nuclear factor Y	subunit A3 | chr1:27405461-27407969 REVERSE LENGTH=1689	1
miR-169	AT1G54160.1	1.5	-1	1	22	1283	1304	UAGCCAAGGAUGAUUUGCCUGC	:: ::.:::::::::::::	GACGGGAAGUCAUCCUUGGCUA	Cleavage	| Symbols: NFYA5	NF-YA5 | nuclear factor Y	subunit A5 | chr1:20217336-20219452 REVERSE LENGTH=1462	1
miR-172	AT5G60120.1	1.5	-1	1	21	1647	1667	UGAAUCUUGAUGAUGCUGCAU	::::::::::::::.:::::	AUGCAGCAUCAUCAGGAUUCU	Cleavage	| Symbols: TOE2 | target of early activation tagged (EAT) 2 | chr5:24207786-24211724 FORWARD LENGTH=2115	1
miR-172	AT5G60120.2	1.5	-1	1	21	1810	1830	UGAAUCUUGAUGAUGCUGCAU	::::::::::::::.:::::	AUGCAGCAUCAUCAGGAUUCU	Cleavage	| Symbols: TOE2 | target of early activation tagged (EAT) 2 | chr5:24207689-24211743 FORWARD LENGTH=2297	1
miR-172	AT3G54990.1	1.5	-1	1	21	965	985	UGAAUCUUGAUGAUGCUGCAU	:::::::::::::.:::::	UUGCAGCAUCAUCAGGAUUCC	Cleavage	| Symbols: SMZ | Integrase-type DNA-binding superfamily protein | chr3:20373718-20376522 REVERSE LENGTH=1041	1
miR-172	AT4G36920.1	1.5	-1	1	21	1329	1349	UGAAUCUUGAUGAUGCUGCAU	:::::::::::::.:::::	CUGCAGCAUCAUCAGGAUUCU	Cleavage	| Symbols: AP2	FLO2	FL1 | Integrase-type DNA-binding superfamily protein | chr4:17400847-17403332 FORWARD LENGTH=1642	1
miR-172	AT4G36920.2	1.5	-1	1	21	1293	1313	UGAAUCUUGAUGAUGCUGCAU	:::::::::::::.:::::	CUGCAGCAUCAUCAGGAUUCU	Cleavage	| Symbols: AP2 | Integrase-type DNA-binding superfamily protein | chr4:17400610-17403469 FORWARD LENGTH=1743	1
miR-172	AT5G67180.1	1.5	-1	1	21	1298	1318	UGAAUCUUGAUGAUGCUGCAU	::::::::::::.:::::	UGGCAGCAUCAUCAGGAUUCU	Cleavage	| Symbols: TOE3 | target of early activation tagged (EAT) 3 | chr5:26801949-26804249 REVERSE LENGTH=1544	1
miR-172	AT2G28550.2	1.5	-1	1	21	1629	1649	UGAAUCUUGAUGAUGCUGCAU	::::::::::::.:::::	CAGCAGCAUCAUCAGGAUUCU	Cleavage	| Symbols: RAP2.7	TOE1 | related to AP2.7 | chr2:12226091-12228543 REVERSE LENGTH=1791	1
miR-172	AT2G28550.1	1.5	-1	1	21	1557	1577	UGAAUCUUGAUGAUGCUGCAU	::::::::::::.:::::	CAGCAGCAUCAUCAGGAUUCU	Cleavage	| Symbols: RAP2.7	TOE1 | related to AP2.7 | chr2:12225842-12228543 REVERSE LENGTH=1968	1
miR-172	AT2G28550.3	1.5	-1	1	21	1602	1622	UGAAUCUUGAUGAUGCUGCAU	::::::::::::.:::::	CAGCAGCAUCAUCAGGAUUCU	Cleavage	| Symbols: RAP2.7 | related to AP2.7 | chr2:12225842-12228543 REVERSE LENGTH=2013	1
miR-395	AT5G43780.1	1.5	-1	1	21	395	415	CUGAAGUGUUUGGGGGAACUC	:::::::.::::::::::::	GAGUUCCUCCAAACACUUCAU	Cleavage	| Symbols: APS4 | Pseudouridine synthase/archaeosine transglycosylase-like family protein | chr5:17589394-17591535 REVERSE LENGTH=1702	1
miR-395	AT2G28780.1	1.5	-1	1	21	1119	1139	CUGAAGUGUUUGGGGGAACUC	:::: ::.:::::::::::::	GAGUGCCUCCAAACACUUCAG	Cleavage	| Symbols: | unknown protein; INVOLVED IN: biological_process unknown; LOCATED IN: mitochondrion; EXPRESSED IN: inflorescence meristem	root	flower; EXPRESSED DURING: petal differentiation and expansion stage; CONTAINS InterPro DOMAIN/s: Protein of unknown function DUF939	bacterial (InterPro:IPR010343); BEST Arabidopsis thaliana protein match is: unknown protein (TAIR:AT3G09450.1); Has 671 Blast hits to 667 proteins in 305 species: Archae - 0; Bacteria - 588; Metazoa - 0; Fungi - 2; Plants - 66; Viruses - 0; Other Eukaryotes - 15 (source: NCBI BLink). | chr2:12340034-12343421 REVERSE LENGTH=2596	1
miR-395	AT5G10180.1	1.5	-1	1	21	125	145	CUGAAGUGUUUGGGGGAACUC	:::::.:::::::::::::	AAGUUCUCCCAAACACUUCAA	Cleavage	| Symbols: AST68	SULTR2;1 | slufate transporter 2;1 | chr5:3193144-3197120 FORWARD LENGTH=2417	1
miR-529	AT2G42200.1	1.5	-1	1	21	932	952	AGAAGAGAGAGAGUACAGCUU	:: ::::.:::::::::::::	AAACUGUGCUCUCUCUCUUCU	Cleavage	| Symbols: SPL9	AtSPL9 | squamosa promoter binding protein-like 9 | chr2:17587407-17589630 FORWARD LENGTH=1501	1
bantam	AT3G42070.1	2	-1	1	23	225	247	UGAGAUCAUUGUGAAAGCUAAUU	:.::::: ::::::::::::	UUAUGGCUUUGACAAUGAUCUCA	Cleavage	| Symbols: | transposable element gene | chr3:14257869-14259092 FORWARD LENGTH=693	1
bantam	AT2G11770.1	2	-1	1	23	5507	5529	UGAGAUCAUUGUGAAAGCUAAUU	:.::::: ::::::::::::	CUAUGGCUUUGACAAUGAUCUCA	Cleavage	| Symbols: | transposable element gene | chr2:4716555-4722974 FORWARD LENGTH=6420	1
bantam	AT1G20870.1	2	-1	1	23	1553	1575	UGAGAUCAUUGUGAAAGCUAAUU	:: :.::::::::::::.:::	UAUCCGUUUUCACAAUGAUUUCA	Cleavage	| Symbols: | HSP20-like chaperones superfamily protein | chr1:7259102-7260775 REVERSE LENGTH=1577	1
bantam	AT3G05600.1	2	-1	1	23	1235	1257	UGAGAUCAUUGUGAAAGCUAAUU	::: ::::::::::::.:.:	UUAUAGAUUUCACAAUGAUUUUA	Cleavage	| Symbols: | alpha/beta-Hydrolases superfamily protein | chr3:1623244-1624763 REVERSE LENGTH=1296	1
miR-11987	AT1G36920.1	2	-1	1	21	253	273	CGAGGAAUCUCUGGUGGAGGU	:: :.:::::::::::.:::	UCCACUACCAGAGAUUCUUCG	Cleavage	| Symbols: | FUNCTIONS IN: molecular_function unknown; INVOLVED IN: biological_process unknown; LOCATED IN: endomembrane system; EXPRESSED IN: stem	male gametophyte	flower; EXPRESSED DURING: M germinated pollen stage	4 anthesis; BEST Arabidopsis thaliana protein match is: Nucleic acid-binding	OB-fold-like protein (TAIR:AT2G05642.1); Has 26 Blast hits to 23 proteins in 5 species: Archae - 0; Bacteria - 4; Metazoa - 0; Fungi - 0; Plants - 20; Viruses - 0; Other Eukaryotes - 2 (source: NCBI BLink). | chr1:13983512-13984424 FORWARD LENGTH=573	1
miR-12058	AT5G35725.1	2	-1	1	21	2215	2235	GUUCUUCCAGUAGUCAUGUGC	:.: ::::::::::::::.:.	GUAGAUGACUACUGGAAGGAU	Cleavage	| Symbols: | transposable element gene | chr5:13885445-13890247 FORWARD LENGTH=4803	1
miR-1446	AT5G61920.2	2	-1	1	21	689	709	UUCUGAACUCUCUCCCUCAAU	:::::: ::::::::.:::.	CUUGAGGCAGAGAGUUUAGAG	Cleavage	| Symbols: | unknown protein; INVOLVED IN: biological_process unknown; LOCATED IN: chloroplast; EXPRESSED IN: 6 plant structures; EXPRESSED DURING: 4 anthesis	F mature embryo stage	petal differentiation and expansion stage	E expanded cotyledon stage	D bilateral stage; BEST Arabidopsis thaliana protein match is: unknown protein (TAIR:AT1G67170.1); Has 30201 Blast hits to 17322 proteins in 780 species: Archae - 12; Bacteria - 1396; Metazoa - 17338; Fungi - 3422; Plants - 5037; Viruses - 0; Other Eukaryotes - 2996 (source: NCBI BLink). | chr5:24864305-24866019 FORWARD LENGTH=1298	1
miR-1446	AT5G61920.1	2	-1	1	21	739	759	UUCUGAACUCUCUCCCUCAAU	:::::: ::::::::.:::.	CUUGAGGCAGAGAGUUUAGAG	Cleavage	| Symbols: | unknown protein; INVOLVED IN: biological_process unknown; LOCATED IN: chloroplast; EXPRESSED IN: 6 plant structures; EXPRESSED DURING: 4 anthesis	F mature embryo stage	petal differentiation and expansion stage	E expanded cotyledon stage	D bilateral stage; BEST Arabidopsis thaliana protein match is: unknown protein (TAIR:AT1G67170.1); Has 1807 Blast hits to 1807 proteins in 277 species: Archae - 0; Bacteria - 0; Metazoa - 736; Fungi - 347; Plants - 385; Viruses - 0; Other Eukaryotes - 339 (source: NCBI BLink). | chr5:24864302-24866019 FORWARD LENGTH=1348	1
miR-1446	AT5G20420.1	2	-1	1	21	1758	1778	UUCUGAACUCUCUCCCUCAAU	::::::::::: ::::::.	GGUGAGGGAGAGACUUCAGAG	Cleavage	| Symbols: CHR42 | chromatin remodeling 42 | chr5:6899015-6904167 REVERSE LENGTH=3914	1
miR-146	AT3G24880.1	2	-1	1	22	3543	3564	UGAGAACUGAAUUCCAUGGGUU	...:: :::::::::::.:::	UGUUCACGGAAUUCAGUUUUCA	Cleavage	| Symbols: | Helicase/SANT-associated	DNA binding protein | chr3:9086242-9095537 REVERSE LENGTH=6089	1
miR-169	AT1G17590.2	2	-1	1	22	1198	1219	UAGCCAAGGAUGAUUUGCCUGC	::: ::.::::::::::::.	AAAGGGAAGUCAUCCUUGGCUG	Cleavage	| Symbols: NF-YA8 | nuclear factor Y	subunit A8 | chr1:6050222-6052513 REVERSE LENGTH=1419	1
miR-169	AT1G17590.1	2	-1	1	22	1231	1252	UAGCCAAGGAUGAUUUGCCUGC	::: ::.::::::::::::.	AAAGGGAAGUCAUCCUUGGCUG	Cleavage	| Symbols: NF-YA8 | nuclear factor Y	subunit A8 | chr1:6050222-6052541 REVERSE LENGTH=1452	1
miR-169	AT1G17590.4	2	-1	1	22	1504	1525	UAGCCAAGGAUGAUUUGCCUGC	::: ::.::::::::::::.	AAAGGGAAGUCAUCCUUGGCUG	Cleavage	| Symbols: NF-YA8 | nuclear factor Y	subunit A8 | chr1:6050193-6052545 REVERSE LENGTH=1754	1
miR-169	AT1G17590.3	2	-1	1	22	1609	1630	UAGCCAAGGAUGAUUUGCCUGC	::: ::.::::::::::::.	AAAGGGAAGUCAUCCUUGGCUG	Cleavage	| Symbols: NF-YA8 | nuclear factor Y	subunit A8 | chr1:6050222-6052568 REVERSE LENGTH=1830	1
miR-172	AT2G39250.1	2	-1	1	21	1044	1064	UGAAUCUUGAUGAUGCUGCAU	::.::::::::::.:::::	UUGUAGCAUCAUCAGGAUUCC	Cleavage	| Symbols: SNZ | Integrase-type DNA-binding superfamily protein | chr2:16388886-16391073 REVERSE LENGTH=1244	1
miR-172	AT3G49690.1	2	-1	1	21	834	854	UGAAUCUUGAUGAUGCUGCAU	:: :::::::::::::::	CCUCAUCAUCAUCAAGAUUCA	Cleavage	| Symbols: RAX3	MYB84	ATMYB84 | myb domain protein 84 | chr3:18427735-18429201 FORWARD LENGTH=1240	1
miR-395	AT5G13630.2	2	-1	1	21	3567	3587	CUGAAGUGUUUGGGGGAACUC	:::::..:.:::::.::::::	GAGUUUUCUCAAACGCUUCAG	Cleavage	| Symbols: GUN5	CCH	CHLH	CCH1	ABAR | magnesium-chelatase subunit chlH	chloroplast	putative / Mg-protoporphyrin IX chelatase	putative (CHLH) | chr5:4387334-4392227 REVERSE LENGTH=4523	1
miR-395	AT5G13630.1	2	-1	1	21	3567	3587	CUGAAGUGUUUGGGGGAACUC	:::::..:.:::::.::::::	GAGUUUUCUCAAACGCUUCAG	Cleavage	| Symbols: GUN5	CCH	CHLH	CCH1	ABAR | magnesium-chelatase subunit chlH	chloroplast	putative / Mg-protoporphyrin IX chelatase	putative (CHLH) | chr5:4387334-4392227 REVERSE LENGTH=4524	1
miR-395	AT1G50930.1	2	-1	1	21	42	62	CUGAAGUGUUUGGGGGAACUC	:: :::::::::::::::::	GAAUUCCCCCAAACACUUCAA	Cleavage	| Symbols: | unknown protein; BEST Arabidopsis thaliana protein match is: unknown protein (TAIR:AT3G20557.1); Has 215 Blast hits to 213 proteins in 63 species: Archae - 0; Bacteria - 2; Metazoa - 83; Fungi - 10; Plants - 45; Viruses - 5; Other Eukaryotes - 70 (source: NCBI BLink). | chr1:18876837-18877844 FORWARD LENGTH=790	1
miR-397	AT3G06470.1	2	-1	1	21	770	790	UCAUUGAGUGCAGCGUUGAUG	:::::::::::.:.::::	UUUCAACGCUGCAUUUAAUGC	Cleavage	| Symbols: | GNS1/SUR4 membrane protein family | chr3:1984168-1985259 FORWARD LENGTH=1092	1
miR-408	AT2G17120.1	2	-1	1	21	1132	1152	CAGGGACGAGGCAGAGCAUGG	..::::::::.:.:::.:::	GUGUGCUCUGCUUUGUCUCUG	Cleavage	| Symbols: LYM2 | lysm domain GPI-anchored protein 2 precursor | chr2:7459047-7460819 FORWARD LENGTH=1333	1
miR-408	AT2G38510.1	2	-1	1	21	386	406	CAGGGACGAGGCAGAGCAUGG	.::::::: :.:::::::::	AUAUGCUCUUCUUCGUCCCUG	Cleavage	| Symbols: | MATE efflux family protein | chr2:16123985-16125445 FORWARD LENGTH=1461	1
miR-529	AT3G61827.1	2	-1	1	21	120	140	AGAAGAGAGAGAGUACAGCUU	: ::::::.:::.:.:.::::	AUGCUGUAUUCUUUUUUUUCU	Cleavage	| Symbols: | unknown protein; Has 30201 Blast hits to 17322 proteins in 780 species: Archae - 12; Bacteria - 1396; Metazoa - 17338; Fungi - 3422; Plants - 5037; Viruses - 0; Other Eukaryotes - 2996 (source: NCBI BLink). | chr3:22886842-22887027 REVERSE LENGTH=186	1
miR-529	AT1G03730.1	2	-1	1	21	237	257	AGAAGAGAGAGAGUACAGCUU	.:::.:::::::::::::	UUUUUGUGCUCUCUCUCUUCU	Cleavage	| Symbols: | unknown protein; BEST Arabidopsis thaliana protein match is: unknown protein (TAIR:AT4G03600.1); Has 50 Blast hits to 50 proteins in 10 species: Archae - 0; Bacteria - 0; Metazoa - 0; Fungi - 0; Plants - 50; Viruses - 0; Other Eukaryotes - 0 (source: NCBI BLink). | chr1:930828-931895 REVERSE LENGTH=1068	1
miR-529	AT5G50670.1	2	-1	1	21	1097	1117	AGAAGAGAGAGAGUACAGCUU	.:::.:::::::::::::	UGAUUGUGCUCUCUCUCUUCU	Cleavage	| Symbols: SPL13B	SPL13 | Squamosa promoter-binding protein-like (SBP domain) transcription factor family protein | chr5:20615704-20617901 REVERSE LENGTH=1497	1
miR-529	AT5G50570.2	2	-1	1	21	962	982	AGAAGAGAGAGAGUACAGCUU	.:::.:::::::::::::	UGAUUGUGCUCUCUCUCUUCU	Cleavage	| Symbols: SPL13A	SPL13 | Squamosa promoter-binding protein-like (SBP domain) transcription factor family protein | chr5:20582083-20583880 REVERSE LENGTH=1641	1
miR-529	AT5G50570.1	2	-1	1	21	1097	1117	AGAAGAGAGAGAGUACAGCUU	.:::.:::::::::::::	UGAUUGUGCUCUCUCUCUUCU	Cleavage	| Symbols: SPL13A	SPL13 | Squamosa promoter-binding protein-like (SBP domain) transcription factor family protein | chr5:20582083-20584559 REVERSE LENGTH=1776	1
miR-529	AT1G19310.1	2	-1	1	21	827	847	AGAAGAGAGAGAGUACAGCUU	:.:::..:.::::::::::	UUGUUGUGUUUUCUCUCUUCU	Cleavage	| Symbols: | RING/U-box superfamily protein | chr1:6676234-6677673 REVERSE LENGTH=1045	1
miR-529	AT5G38380.2	2	-1	1	21	146	166	AGAAGAGAGAGAGUACAGCUU	:.::: ::::.::::::::	CUGUUGUUCUCUUUCUCUUCU	Cleavage	| Symbols: | unknown protein; FUNCTIONS IN: molecular_function unknown; INVOLVED IN: biological_process unknown; LOCATED IN: membrane; EXPRESSED IN: 22 plant structures; EXPRESSED DURING: 14 growth stages; CONTAINS InterPro DOMAIN/s: Protein of unknown function DUF6	transmembrane (InterPro:IPR000620); Has 109 Blast hits to 107 proteins in 35 species: Archae - 0; Bacteria - 0; Metazoa - 59; Fungi - 0; Plants - 43; Viruses - 0; Other Eukaryotes - 7 (source: NCBI BLink). | chr5:15345660-15348427 FORWARD LENGTH=1311	1
miR-529	AT5G38380.1	2	-1	1	21	362	382	AGAAGAGAGAGAGUACAGCUU	:.::: ::::.::::::::	CUGUUGUUCUCUUUCUCUUCU	Cleavage	| Symbols: | FUNCTIONS IN: molecular_function unknown; INVOLVED IN: biological_process unknown; LOCATED IN: membrane; EXPRESSED IN: 22 plant structures; EXPRESSED DURING: 14 growth stages; CONTAINS InterPro DOMAIN/s: Protein of unknown function DUF6	transmembrane (InterPro:IPR000620); BEST Arabidopsis thaliana protein match is: Cation efflux family protein (TAIR:AT2G04620.1); Has 123 Blast hits to 121 proteins in 39 species: Archae - 0; Bacteria - 0; Metazoa - 69; Fungi - 0; Plants - 45; Viruses - 0; Other Eukaryotes - 9 (source: NCBI BLink). | chr5:15345444-15348427 FORWARD LENGTH=1512	1
miR-530	AT2G29130.1	2	-1	1	21	601	621	UGCAUUUGCACCUGCACCUUG	.::::::::: ::::::::	ACGGGUGCAGGUCCAAAUGCA	Cleavage	| Symbols: LAC2	ATLAC2 | laccase 2 | chr2:12524889-12527747 REVERSE LENGTH=2070	1
miR-530	AT2G35330.2	2	-1	1	21	1015	1035	UGCAUUUGCACCUGCACCUUG	::: :::::::::::::::	AAAGAAGCAGGUGCAAAUGCA	Cleavage	| Symbols: | RING/U-box superfamily protein | chr2:14868992-14871928 FORWARD LENGTH=2494	1
miR-530	AT2G35330.1	2	-1	1	21	1183	1203	UGCAUUUGCACCUGCACCUUG	::: :::::::::::::::	AAAGAAGCAGGUGCAAAUGCA	Cleavage	| Symbols: | RING/U-box superfamily protein | chr2:14868989-14871940 FORWARD LENGTH=2674	1
miR-530	AT5G01310.1	2	-1	1	21	1666	1686	UGCAUUUGCACCUGCACCUUG	.::::: :::::..::::::	GGAGGUGGAGGUGUGAAUGCA	Cleavage	| Symbols: APTX | APRATAXIN-like | chr5:125304-128960 FORWARD LENGTH=2739	1
miR-7475	AT5G26960.1	2	-1	1	20	606	625	CCGCCGCCGCCGCGCCCUCC	::::: .::::::::::.::	GGAGGUUGCGGCGGCGGUGG	Cleavage	| Symbols: | Galactose oxidase/kelch repeat superfamily protein | chr5:9484734-9486149 REVERSE LENGTH=1416	1
miR-7475	AT5G62440.1	2	-1	1	20	612	631	CCGCCGCCGCCGCGCCCUCC	::::: :::::.:::::.::	GGAGGUCGCGGUGGCGGUGG	Cleavage	| Symbols: | Protein of unknown function (DUF3223) | chr5:25072468-25073991 REVERSE LENGTH=835	1
miR-7475	AT2G35920.1	2	-1	1	20	144	163	CCGCCGCCGCCGCGCCCUCC	:: :: ::::::::::::::	GGUGGACGCGGCGGCGGCGG	Cleavage	| Symbols: | RNA helicase family protein | chr2:15075597-15080812 FORWARD LENGTH=3371	1
miR-7475	AT3G58510.2	2	-1	1	20	2053	2072	CCGCCGCCGCCGCGCCCUCC	::::: :::::::::::::	GGAGGAGGCGGCGGCGGCGG	Cleavage	| Symbols: | DEA(D/H)-box RNA helicase family protein | chr3:21640045-21643795 FORWARD LENGTH=2509	1
miR-7475	AT3G58510.3	2	-1	1	20	1982	2001	CCGCCGCCGCCGCGCCCUCC	::::: :::::::::::::	GGAGGAGGCGGCGGCGGCGG	Cleavage	| Symbols: | DEA(D/H)-box RNA helicase family protein | chr3:21640010-21643795 FORWARD LENGTH=2438	1
miR-7475	AT3G58510.1	2	-1	1	20	1892	1911	CCGCCGCCGCCGCGCCCUCC	::::: :::::::::::::	GGAGGAGGCGGCGGCGGCGG	Cleavage	| Symbols: | DEA(D/H)-box RNA helicase family protein | chr3:21639978-21643795 FORWARD LENGTH=2348	1
miR-7475	AT1G35405.1	2	-1	1	20	776	795	CCGCCGCCGCCGCGCCCUCC	:::: ::.:::::.:::::	AGAGGUCGUGGCGGUGGCGG	Cleavage	| Symbols: | transposable element gene | chr1:13019299-13023624 REVERSE LENGTH=4326	1
miR-7475	AT5G55570.1	2	-1	1	20	310	329	CCGCCGCCGCCGCGCCCUCC	:: : ::::::::::::::	AGAAGCCGCGGCGGCGGCGG	Cleavage	| Symbols: | unknown protein; LOCATED IN: chloroplast; Has 35333 Blast hits to 34131 proteins in 2444 species: Archae - 798; Bacteria - 22429; Metazoa - 974; Fungi - 991; Plants - 531; Viruses - 0; Other Eukaryotes - 9610 (source: NCBI BLink). | chr5:22514475-22515458 REVERSE LENGTH=742	1
miR-K12-11-5p	AT4G21900.1	2	-1	1	24	1011	1034	GGUCACAGCUUAAACAUUUCUAGG	:: .:::::::::.::::::::.	CCGGGAAAUGUUUGAGCUGUGAUG	Cleavage	| Symbols: PRORP3 | proteinaceous RNase P 3 | chr4:11616346-11619350 REVERSE LENGTH=1953	1
bantam	AT2G09865.1	2.5	-1	1	23	323	345	UGAGAUCAUUGUGAAAGCUAAUU	:.:.::: ::::::::::::	CUAUGGUUUUGACAAUGAUCUCA	Cleavage	| Symbols: | transposable element gene | chr2:3729543-3731042 REVERSE LENGTH=1020	1
bantam	AT1G38380.1	2.5	-1	1	23	399	421	UGAGAUCAUUGUGAAAGCUAAUU	:.:.::: ::::::::::::	CUAUGGUUUUGACAAUGAUCUCA	Cleavage	| Symbols: | transposable element gene | chr1:14446400-14447996 FORWARD LENGTH=1137	1
bantam	AT1G38176.1	2.5	-1	1	23	506	528	UGAGAUCAUUGUGAAAGCUAAUU	:.:.::: ::::::::::::	CUAUGGUUUUGACAAUGAUCUCA	Cleavage	| Symbols: | transposable element gene | chr1:14324216-14325619 FORWARD LENGTH=1404	1
bantam	AT3G31500.1	2.5	-1	1	23	825	847	UGAGAUCAUUGUGAAAGCUAAUU	:::: : .::::::::::::	GGAUAGCAUGUACAAUGAUCUCA	Cleavage	| Symbols: | transposable element gene | chr3:12828688-12830731 FORWARD LENGTH=2044	1
bantam	AT1G38290.1	2.5	-1	1	23	1325	1347	UGAGAUCAUUGUGAAAGCUAAUU	:::: : .::::::::::::	GGGUAGCAUGUACAAUGAUCUCA	Cleavage	| Symbols: | transposable element gene | chr1:14396303-14398681 FORWARD LENGTH=2379	1
bantam	AT1G38221.1	2.5	-1	1	23	1325	1347	UGAGAUCAUUGUGAAAGCUAAUU	:::: : .::::::::::::	GGGUAGCAUGUACAAUGAUCUCA	Cleavage	| Symbols: | transposable element gene | chr1:14350650-14353298 FORWARD LENGTH=2649	1
bantam	AT3G31340.1	2.5	-1	1	23	1291	1313	UGAGAUCAUUGUGAAAGCUAAUU	:::: : .::::::::::::	GGAUAGCAUGUACAAUGAUCUCA	Cleavage	| Symbols: | transposable element gene | chr3:12698079-12700757 FORWARD LENGTH=2679	1
bantam	AT3G32250.1	2.5	-1	1	23	1343	1365	UGAGAUCAUUGUGAAAGCUAAUU	:::: : .::::::::::::	GGAUAGCAUGUACAAUGAUCUCA	Cleavage	| Symbols: | transposable element gene | chr3:13213926-13216637 FORWARD LENGTH=2712	1
bantam	AT5G62165.5	2.5	-1	1	23	94	116	UGAGAUCAUUGUGAAAGCUAAUU	: :::::::::::::::.	CUCAAUCUUUCACAAUGAUCUUU	Cleavage	| Symbols: AGL42 | AGAMOUS-like 42 | chr5:24964747-24968509 FORWARD LENGTH=881	1
bantam	AT5G62165.4	2.5	-1	1	23	94	116	UGAGAUCAUUGUGAAAGCUAAUU	: :::::::::::::::.	CUCAAUCUUUCACAAUGAUCUUU	Cleavage	| Symbols: AGL42 | AGAMOUS-like 42 | chr5:24964747-24968509 FORWARD LENGTH=913	1
bantam	AT5G62165.3	2.5	-1	1	23	81	103	UGAGAUCAUUGUGAAAGCUAAUU	: :::::::::::::::.	CUCAAUCUUUCACAAUGAUCUUU	Cleavage	| Symbols: AGL42 | AGAMOUS-like 42 | chr5:24964760-24968520 FORWARD LENGTH=953	1
bantam	AT5G62165.2	2.5	-1	1	23	96	118	UGAGAUCAUUGUGAAAGCUAAUU	: :::::::::::::::.	CUCAAUCUUUCACAAUGAUCUUU	Cleavage	| Symbols: AGL42 | AGAMOUS-like 42 | chr5:24964745-24968520 FORWARD LENGTH=956	1
bantam	AT5G62165.1	2.5	-1	1	23	141	163	UGAGAUCAUUGUGAAAGCUAAUU	: :::::::::::::::.	CUCAAUCUUUCACAAUGAUCUUU	Cleavage	| Symbols: AGL42 | AGAMOUS-like 42 | chr5:24964700-24968520 FORWARD LENGTH=1091	1
bantam	AT1G80780.1	2.5	-1	1	23	871	893	UGAGAUCAUUGUGAAAGCUAAUU	::: :::::..::.:::::	CAACAGCCUUCACGGUGGUCUCA	Cleavage	| Symbols: | Polynucleotidyl transferase	ribonuclease H-like superfamily protein | chr1:30358184-30359373 FORWARD LENGTH=1107	1
bantam	AT1G80780.3	2.5	-1	1	23	893	915	UGAGAUCAUUGUGAAAGCUAAUU	::: :::::..::.:::::	CAACAGCCUUCACGGUGGUCUCA	Cleavage	| Symbols: | Polynucleotidyl transferase	ribonuclease H-like superfamily protein | chr1:30358162-30359606 FORWARD LENGTH=1156	1
bantam	AT1G80780.2	2.5	-1	1	23	1023	1045	UGAGAUCAUUGUGAAAGCUAAUU	::: :::::..::.:::::	CAACAGCCUUCACGGUGGUCUCA	Cleavage	| Symbols: | Polynucleotidyl transferase	ribonuclease H-like superfamily protein | chr1:30358115-30359373 FORWARD LENGTH=1259	1
miR-11987	AT3G07100.1	2.5	-1	1	21	613	633	CGAGGAAUCUCUGGUGGAGGU	:: :::::::.::::::::	UCCGCCACCAGGGAUUCCUCC	Cleavage	| Symbols: ERMO2	SEC24A | Sec23/Sec24 protein transport family protein | chr3:2245164-2250699 REVERSE LENGTH=4096	1
miR-11987	AT3G32150.1	2.5	-1	1	21	537	557	CGAGGAAUCUCUGGUGGAGGU	.:::.::::::.::::::	CAUUCCGCCAGAGGUUCCUCC	Cleavage	| Symbols: | unknown protein; BEST Arabidopsis thaliana protein match is: unknown protein (TAIR:AT3G32190.1); Has 67 Blast hits to 67 proteins in 27 species: Archae - 0; Bacteria - 18; Metazoa - 11; Fungi - 7; Plants - 18; Viruses - 1; Other Eukaryotes - 12 (source: NCBI BLink). | chr3:13143627-13144825 FORWARD LENGTH=726	1
miR-11987	AT2G45550.1	2.5	-1	1	21	826	846	CGAGGAAUCUCUGGUGGAGGU	...:::: ::::::::.::.:	GUUUCCAACAGAGAUUUCUUG	Cleavage	| Symbols: CYP76C4 | cytochrome P450	family 76	subfamily C	polypeptide 4 | chr2:18773541-18775654 REVERSE LENGTH=1536	1
miR-11987	AT2G34650.1	2.5	-1	1	21	1446	1466	CGAGGAAUCUCUGGUGGAGGU	::::.::.:::::::::.	UACUCCGCCGGAGAUUCCUUC	Cleavage	| Symbols: PID	ABR | Protein kinase superfamily protein | chr2:14589760-14591788 REVERSE LENGTH=1722	1
miR-11987	AT3G19920.1	2.5	-1	1	21	173	193	CGAGGAAUCUCUGGUGGAGGU	.:: ::::::::::::::.	CUCUACACCAGAGAUUCCUUC	Cleavage	| Symbols: | unknown protein; BEST Arabidopsis thaliana protein match is: unknown protein (TAIR:AT5G64230.1); Has 217 Blast hits to 217 proteins in 16 species: Archae - 0; Bacteria - 2; Metazoa - 0; Fungi - 0; Plants - 215; Viruses - 0; Other Eukaryotes - 0 (source: NCBI BLink). | chr3:6929711-6931806 REVERSE LENGTH=1415	1
miR-11987	AT4G39150.2	2.5	-1	1	21	1025	1045	CGAGGAAUCUCUGGUGGAGGU	..: ::::.:::::::::::	GUCCACACCGGAGAUUCCUCG	Cleavage	| Symbols: | DNAJ heat shock N-terminal domain-containing protein | chr4:18233485-18235843 REVERSE LENGTH=1226	1
miR-11987	AT4G39150.1	2.5	-1	1	21	1054	1074	CGAGGAAUCUCUGGUGGAGGU	..: ::::.:::::::::::	GUCCACACCGGAGAUUCCUCG	Cleavage	| Symbols: | DNAJ heat shock N-terminal domain-containing protein | chr4:18233485-18236064 REVERSE LENGTH=1255	1
miR-11987	AT5G29040.1	2.5	-1	1	21	2009	2029	CGAGGAAUCUCUGGUGGAGGU	: ::.:::::::::::::	CACCCCGCCAGAGAUUCCUCC	Cleavage	| Symbols: | pseudogene	hypothetical protein | chr5:11094905-11098337 REVERSE LENGTH=3433	1
miR-11987	AT4G38800.1	2.5	-1	1	21	188	208	CGAGGAAUCUCUGGUGGAGGU	::: :.:.:::::::.:::	UGCUCAAUCGGAGAUUCUUCG	Cleavage	| Symbols: ATMTN1	ATMTAN1	MTN1	MTAN1 | methylthioadenosine nucleosidase 1 | chr4:18113161-18115133 REVERSE LENGTH=1135	1
miR-11987	AT4G32700.2	2.5	-1	1	21	5878	5898	CGAGGAAUCUCUGGUGGAGGU	::.. :.::::::::::::	CACUUUUCUAGAGAUUCCUCG	Cleavage	| Symbols: | helicases;ATP-dependent helicases;nucleic acid binding;ATP binding;DNA-directed DNA polymerases;DNA binding | chr4:15767317-15779697 FORWARD LENGTH=7100	1
miR-12058	AT2G10510.1	2.5	-1	1	21	868	888	GUUCUUCCAGUAGUCAUGUGC	:: : :::::.::::::::::	GCUCCUGACUGCUGGAAGAAC	Cleavage	| Symbols: | transposable element gene | chr2:4051549-4055823 FORWARD LENGTH=4275	1
miR-12058	AT5G21326.1	2.5	-1	1	21	1325	1345	GUUCUUCCAGUAGUCAUGUGC	::.:::::.:::::::.:	AAACGUGACUGCUGGAAGGAA	Cleavage	| Symbols: | Ca2+regulated serine-threonine protein kinase family protein | chr5:7217340-7222007 FORWARD LENGTH=1784	1
miR-1446	AT1G22030.1	2.5	-1	1	21	999	1019	UUCUGAACUCUCUCCCUCAAU	:::: ::::::::: ::::	GCUGAGAGAGAGAGUUGAGAA	Cleavage	| Symbols: | CONTAINS InterPro DOMAIN/s: Protein BYPASS related (InterPro:IPR008511); BEST Arabidopsis thaliana protein match is: unknown protein (TAIR:AT1G77855.1); Has 99 Blast hits to 99 proteins in 17 species: Archae - 0; Bacteria - 0; Metazoa - 3; Fungi - 0; Plants - 96; Viruses - 0; Other Eukaryotes - 0 (source: NCBI BLink). | chr1:7759164-7760556 REVERSE LENGTH=1316	1
miR-146	AT2G06780.1	2.5	-1	1	22	1360	1381	UGAGAACUGAAUUCCAUGGGUU	::.::: ::::::::: :::::	AAUCCAAGGAAUUCAGAUCUCA	Cleavage	| Symbols: | transposable element gene | chr2:2709951-2712872 REVERSE LENGTH=2922	1
miR-146	AT5G07980.1	2.5	-1	1	22	4712	4733	UGAGAACUGAAUUCCAUGGGUU	::::: ::::::::::.:..	UCCCCAUAGAAUUCAGUUUUUG	Cleavage	| Symbols: | dentin sialophosphoprotein-related | chr5:2549166-2555519 REVERSE LENGTH=4966	1
miR-146	AT1G14570.4	2.5	-1	1	22	677	698	UGAGAACUGAAUUCCAUGGGUU	::: ::::::::: :::::	CUACCACGGAAUUCAGCUCUCA	Cleavage	| Symbols: | UBX domain-containing protein | chr1:4983535-4987375 FORWARD LENGTH=1647	1
miR-146	AT1G14570.3	2.5	-1	1	22	696	717	UGAGAACUGAAUUCCAUGGGUU	::: ::::::::: :::::	CUACCACGGAAUUCAGCUCUCA	Cleavage	| Symbols: | UBX domain-containing protein | chr1:4983535-4987375 FORWARD LENGTH=1666	1
miR-146	AT1G14570.1	2.5	-1	1	22	759	780	UGAGAACUGAAUUCCAUGGGUU	::: ::::::::: :::::	CUACCACGGAAUUCAGCUCUCA	Cleavage	| Symbols: | UBX domain-containing protein | chr1:4983535-4987375 FORWARD LENGTH=1729	1
miR-146	AT1G14570.2	2.5	-1	1	22	823	844	UGAGAACUGAAUUCCAUGGGUU	::: ::::::::: :::::	CUACCACGGAAUUCAGCUCUCA	Cleavage	| Symbols: | UBX domain-containing protein | chr1:4983567-4987375 FORWARD LENGTH=1793	1
miR-156	AT4G13200.1	2.5	-1	1	22	33	54	GCUCACCUCUCUUUCUGUCAGU	::::::.:::::: ::::.	AGAGACAGAGAGAGAGAUGAGU	Cleavage	| Symbols: | unknown protein; FUNCTIONS IN: molecular_function unknown; INVOLVED IN: biological_process unknown; LOCATED IN: thylakoid	chloroplast thylakoid membrane	chloroplast	plastoglobule; EXPRESSED IN: 22 plant structures; EXPRESSED DURING: 13 growth stages; Has 97 Blast hits to 97 proteins in 46 species: Archae - 0; Bacteria - 65; Metazoa - 2; Fungi - 0; Plants - 28; Viruses - 0; Other Eukaryotes - 2 (source: NCBI BLink). | chr4:7668147-7669214 REVERSE LENGTH=751	1
miR-157	AT1G80180.1	2.5	-1	1	21	328	348	GCUCUCUAUACUUCUGUCACC	::::.::.::::.:::::	ACUGACGGAGGUAUGGAGAGG	Cleavage	| Symbols: | unknown protein; FUNCTIONS IN: molecular_function unknown; INVOLVED IN: biological_process unknown; LOCATED IN: plasma membrane; EXPRESSED IN: 21 plant structures; EXPRESSED DURING: 10 growth stages; BEST Arabidopsis thaliana protein match is: unknown protein (TAIR:AT1G15400.3); Has 30201 Blast hits to 17322 proteins in 780 species: Archae - 12; Bacteria - 1396; Metazoa - 17338; Fung…	1
miR-157	AT1G54660.1	2.5	-1	1	21	684	704	GCUCUCUAUACUUCUGUCACC	::::: :::::::: ::::	ACUGACAUAAGUAUAGCGAGC	Cleavage	| Symbols: | pseudogene	similar to vetispiradiene synthase	blastp match of 54% identity and 3.0e-79 P-value to GP|5360685|dbj|BAA82108.1||AB022719 vetispiradiene synthase {Solanum tuberosum} | chr1:20408413-20411449 REVERSE LENGTH=3037	1
miR-169	AT1G15940.1	2.5	-1	1	22	522	543	UAGCCAAGGAUGAUUUGCCUGC	.: .:.:::::::::::.::	AAGGUUAGAUCAUCCUUGGUUA	Cleavage	| Symbols: | Tudor/PWWP/MBT superfamily protein | chr1:5473565-5478259 FORWARD LENGTH=3289	1
miR-169	AT3G20910.1	2.5	-1	1	22	1034	1055	UAGCCAAGGAUGAUUUGCCUGC	::::: ::::.:::::::	GGCGGCAAUUCAUUCUUGGCUU	Cleavage	| Symbols: NF-YA9 | nuclear factor Y	subunit A9 | chr3:7326382-7328576 FORWARD LENGTH=1232	1
miR-1692	AT1G36180.1	2.5	-1	1	20	5814	5833	UGUAGCUCAGUUGGUAGAGU	::: ::...::::::::::	UCUCAACUGGCUGAGCUACA	Cleavage	| Symbols: ACC2 | acetyl-CoA carboxylase 2 | chr1:13545972-13558492 FORWARD LENGTH=7296	1
miR-172	AT4G23320.1	2.5	-1	1	21	850	870	UGAAUCUUGAUGAUGCUGCAU	.::.: : :::::::::::::	GUGUAUCUUCAUCAAGAUUCA	Cleavage	| Symbols: CRK24 | cysteine-rich RLK (RECEPTOR-like protein kinase) 24 | chr4:12189182-12191977 REVERSE LENGTH=1314	1
miR-319	AT5G45472.1	2.5	-1	1	21	2203	2223	AGAGCUUCCUUCAGCCCACUC	:: ::: .:::::::::::::	GAAUGGCUUGAAGGAAGCUCU	Cleavage	| Symbols: | Potential natural antisense gene	locus overlaps with AT5G45470 | chr5:18422368-18425035 FORWARD LENGTH=2258	1
miR-319	AT5G55840.1	2.5	-1	1	21	727	747	AGAGCUUCCUUCAGCCCACUC	:: :::::::::::::.:	CUCUGUGCUGAAGGAAGCUUU	Cleavage	| Symbols: | Pentatricopeptide repeat (PPR) superfamily protein | chr5:22598038-22602566 FORWARD LENGTH=4108	1
miR-391	AT4G21770.1	2.5	-1	1	21	56	76	UACGCAGGAGAGAUGACGCCG	:: :: .::::::::::::::	CGCCGGUAUCUCUCCUGCGUA	Cleavage	| Symbols: | Pseudouridine synthase family protein | chr4:11563517-11566357 REVERSE LENGTH=1801	1
miR-391	AT5G58670.1	2.5	-1	1	21	1545	1565	UACGCAGGAGAGAUGACGCCG	: : ::.::::::.:::.:::	CUGAGUUAUCUCUUCUGUGUA	Cleavage	| Symbols: ATPLC1	ATPLC	PLC1 | phospholipase C1 | chr5:23704231-23706800 REVERSE LENGTH=1961	1
miR-394	AT4G24860.1	2.5	-1	1	20	2763	2782	UUGGCAUUCUGUCCACCUCC	::::::::::: ::::.:.	CGAGGUGGACAGCAUGCUAG	Cleavage	| Symbols: | P-loop containing nucleoside triphosphate hydrolases superfamily protein | chr4:12801549-12808190 REVERSE LENGTH=3400	1
miR-394	AT3G58570.1	2.5	-1	1	20	1135	1154	UUGGCAUUCUGUCCACCUCC	:::: :::::::::::...	UGAGGCGGACAGAAUGCUGG	Cleavage	| Symbols: | P-loop containing nucleoside triphosphate hydrolases superfamily protein | chr3:21656504-21660532 FORWARD LENGTH=2341	1
miR-395	AT4G23990.1	2.5	-1	1	21	1065	1085	CUGAAGUGUUUGGGGGAACUC	::::.::.::::::.::::	CAGUUUCCUCAAACAUUUCAA	Cleavage	| Symbols: ATCSLG3	CSLG3 | cellulose synthase like G3 | chr4:12456489-12460753 FORWARD LENGTH=2513	1
miR-397	AT3G17880.2	2.5	-1	1	21	891	910	UCAUUGAGUGCAGCGUUGAUG	:::. ::::::::::::::	GCUCAG-GCUGCACUCAAUGA	Cleavage	| Symbols: HIP	ATTDX	ATHIP2	TDX | tetraticopeptide domain-containing thioredoxin | chr3:6123409-6126281 FORWARD LENGTH=1415	1
miR-397	AT3G17880.1	2.5	-1	1	21	912	931	UCAUUGAGUGCAGCGUUGAUG	:::. ::::::::::::::	GCUCAG-GCUGCACUCAAUGA	Cleavage	| Symbols: HIP	ATTDX	ATHIP2	TDX | tetraticopeptide domain-containing thioredoxin | chr3:6123409-6126281 FORWARD LENGTH=1436	1
miR-398	AT5G05560.1	2.5	-1	1	21	4632	4652	GGAGCGACCUGAGAUCACAUG	: : ::.::::::::.::::.	CUUAUGGUCUCAGGUUGCUCU	Cleavage	| Symbols: EMB2771 | E3 ubiquitin ligase	putative | chr5:1641452-1654756 FORWARD LENGTH=5108	1
miR-408	AT1G76480.1	2.5	-1	1	21	132	152	CAGGGACGAGGCAGAGCAUGG	::: :.:::::.:::.:::	AAAUGGUUUGCCUUGUCUCUG	Cleavage	| Symbols: | unknown protein; BEST Arabidopsis thaliana protein match is: unknown protein (TAIR:AT1G20890.1); Has 31 Blast hits to 31 proteins in 10 species: Archae - 0; Bacteria - 0; Metazoa - 0; Fungi - 0; Plants - 31; Viruses - 0; Other Eukaryotes - 0 (source: NCBI BLink). | chr1:28692193-28693403 REVERSE LENGTH=651	1
miR-408	AT1G76480.2	2.5	-1	1	21	157	177	CAGGGACGAGGCAGAGCAUGG	::: :.:::::.:::.:::	AAAUGGUUUGCCUUGUCUCUG	Cleavage	| Symbols: | unknown protein; FUNCTIONS IN: molecular_function unknown; INVOLVED IN: biological_process unknown; LOCATED IN: cellular_component unknown; BEST Arabidopsis thaliana protein match is: unknown protein (TAIR:AT1G20890.1). | chr1:28692076-28693428 REVERSE LENGTH=838	1
miR-408	AT2G03210.1	2.5	-1	1	21	694	714	CAGGGACGAGGCAGAGCAUGG	:: :::::..:::::.:::	GAAUCCUCUGUUUCGUCUCUG	Cleavage	| Symbols: FUT2	ATFUT2 | fucosyltransferase 2 | chr2:968335-970018 REVERSE LENGTH=1620	1
miR-477	AT1G16470.1	2.5	-1	1	22	733	754	ACUCUCCCUCAAGGGCUUCUGG	::::: :.:::::::::::	AAAGAAGGCUUUGAGGGAGAGA	Cleavage	| Symbols: PAB1 | proteasome subunit PAB1 | chr1:5622786-5625643 FORWARD LENGTH=1059	1
miR-477	AT1G16470.2	2.5	-1	1	22	870	891	ACUCUCCCUCAAGGGCUUCUGG	::::: :.:::::::::::	AAAGAAGGCUUUGAGGGAGAGA	Cleavage	| Symbols: PAB1 | proteasome subunit PAB1 | chr1:5622838-5625643 FORWARD LENGTH=1196	1
miR-477	AT1G12930.1	2.5	-1	1	22	1421	1442	ACUCUCCCUCAAGGGCUUCUGG	:: :::::::::::::: :	UUCGAUGCCCUUGAGGGAGAUU	Cleavage	| Symbols: | ARM repeat superfamily protein | chr1:4398375-4405605 REVERSE LENGTH=3341	1
miR-499	AT3G29635.1	2.5	-1	1	21	615	635	UUAAGACUUGCAGUGAUGUUU	::..:: :::::::::::.:	CAAUGUCCCUGCAAGUCUUGA	Cleavage	| Symbols: | HXXXD-type acyl-transferase family protein | chr3:11465851-11467227 REVERSE LENGTH=1377	1
miR-529	AT2G48100.3	2.5	-1	1	21	447	467	AGAAGAGAGAGAGUACAGCUU	:.:::::::::::: :::::	AGGCUGUACUCUCUGUCUUCA	Cleavage	| Symbols: | Exonuclease family protein | chr2:19670555-19673292 FORWARD LENGTH=1678	1
miR-529	AT2G48100.2	2.5	-1	1	21	455	475	AGAAGAGAGAGAGUACAGCUU	:.:::::::::::: :::::	AGGCUGUACUCUCUGUCUUCA	Cleavage	| Symbols: | Exonuclease family protein | chr2:19670685-19673292 FORWARD LENGTH=1686	1
miR-529	AT2G48100.1	2.5	-1	1	21	508	528	AGAAGAGAGAGAGUACAGCUU	:.:::::::::::: :::::	AGGCUGUACUCUCUGUCUUCA	Cleavage	| Symbols: | Exonuclease family protein | chr2:19670501-19673292 FORWARD LENGTH=1739	1
miR-529	AT2G48100.4	2.5	-1	1	21	508	528	AGAAGAGAGAGAGUACAGCUU	:.:::::::::::: :::::	AGGCUGUACUCUCUGUCUUCA	Cleavage	| Symbols: | Exonuclease family protein | chr2:19670501-19673292 FORWARD LENGTH=1808	1
miR-529	AT2G24840.1	2.5	-1	1	21	861	881	AGAAGAGAGAGAGUACAGCUU	:::::::.:.:::.:::::	UAGCUGUAUUUUCUUUCUUCA	Cleavage	| Symbols: AGL61	DIA | AGAMOUS-like 61 | chr2:10581082-10582015 FORWARD LENGTH=934	1
miR-529	AT3G33494.1	2.5	-1	1	21	194	214	AGAAGAGAGAGAGUACAGCUU	.::::: :::::::::::.:	GAGCUGGUCUCUCUCUCUUUU	Cleavage	| Symbols: | unknown protein; Has 0 Blast hits to 0 proteins in 0 species (source: NCBI BLink). | chr3:14038360-14039358 FORWARD LENGTH=597	1
miR-529	AT1G79500.5	2.5	-1	1	21	2109	2129	AGAAGAGAGAGAGUACAGCUU	:.::::.:.:.:::.::::	GCGUUGUAUUUUUUCUUUUCU	Cleavage	| Symbols: AtkdsA1 | Aldolase-type TIM barrel family protein | chr1:29903420-29909437 FORWARD LENGTH=2194	1
miR-529	AT4G17480.1	2.5	-1	1	21	86	106	AGAAGAGAGAGAGUACAGCUU	: : :::::::.::::::::	CAACGGUACUCUUUCUCUUCU	Cleavage	| Symbols: | alpha/beta-Hydrolases superfamily protein | chr4:9745006-9746966 REVERSE LENGTH=1341	1
miR-529	AT1G27370.1	2.5	-1	1	21	2363	2383	AGAAGAGAGAGAGUACAGCUU	: ::.:::::::::::::	CUACAGUGCUCUCUCUCUUCU	Cleavage	| Symbols: SPL10 | squamosa promoter binding protein-like 10 | chr1:9505201-9508280 REVERSE LENGTH=2727	1
miR-529	AT2G37410.2	2.5	-1	1	21	970	990	AGAAGAGAGAGAGUACAGCUU	: ::: :..::::::::::.:	AUGCUAUGUUCUCUCUCUUUU	Cleavage	| Symbols: ATTIM17-2	TIM17	TIM17-2 | translocase inner membrane subunit 17-2 | chr2:15697834-15699230 REVERSE LENGTH=1009	1
miR-529	AT2G37410.1	2.5	-1	1	21	1015	1035	AGAAGAGAGAGAGUACAGCUU	: ::: :..::::::::::.:	AUGCUAUGUUCUCUCUCUUUU	Cleavage	| Symbols: ATTIM17-2	TIM17	TIM17-2 | translocase inner membrane subunit 17-2 | chr2:15697842-15699275 REVERSE LENGTH=1162	1
miR-529	AT1G27360.2	2.5	-1	1	21	1208	1228	AGAAGAGAGAGAGUACAGCUU	: ::.:::::::::::::	CCACCGUGCUCUCUCUCUUCU	Cleavage	| Symbols: SPL11 | squamosa promoter-like 11 | chr1:9501077-9503869 FORWARD LENGTH=1464	1
miR-529	AT1G27360.3	2.5	-1	1	21	1235	1255	AGAAGAGAGAGAGUACAGCUU	: ::.:::::::::::::	CCACCGUGCUCUCUCUCUUCU	Cleavage	| Symbols: SPL11 | squamosa promoter-like 11 | chr1:9501777-9503869 FORWARD LENGTH=1491	1
miR-529	AT1G27360.1	2.5	-1	1	21	1248	1268	AGAAGAGAGAGAGUACAGCUU	: ::.:::::::::::::	CCACCGUGCUCUCUCUCUUCU	Cleavage	| Symbols: SPL11 | squamosa promoter-like 11 | chr1:9501971-9503869 FORWARD LENGTH=1504	1
miR-529	AT1G27360.4	2.5	-1	1	21	1295	1315	AGAAGAGAGAGAGUACAGCUU	: ::.:::::::::::::	CCACCGUGCUCUCUCUCUUCU	Cleavage	| Symbols: SPL11 | squamosa promoter-like 11 | chr1:9501821-9503869 FORWARD LENGTH=1551	1
miR-529	AT1G27370.3	2.5	-1	1	21	1223	1243	AGAAGAGAGAGAGUACAGCUU	: ::.:::::::::::::	CUACAGUGCUCUCUCUCUUCU	Cleavage	| Symbols: SPL10 | squamosa promoter binding protein-like 10 | chr1:9505202-9507328 REVERSE LENGTH=1586	1
miR-529	AT1G27370.4	2.5	-1	1	21	1310	1330	AGAAGAGAGAGAGUACAGCUU	: ::.:::::::::::::	CUACAGUGCUCUCUCUCUUCU	Cleavage	| Symbols: SPL10 | squamosa promoter binding protein-like 10 | chr1:9505202-9508322 REVERSE LENGTH=1673	1
miR-529	AT1G27370.2	2.5	-1	1	21	1441	1461	AGAAGAGAGAGAGUACAGCUU	: ::.:::::::::::::	CUACAGUGCUCUCUCUCUUCU	Cleavage	| Symbols: SPL10 | squamosa promoter binding protein-like 10 | chr1:9505202-9508481 REVERSE LENGTH=1804	1
miR-529	AT4G23280.1	2.5	-1	1	21	154	174	AGAAGAGAGAGAGUACAGCUU	.::: :::::::::::::	CUUUUGUCCUCUCUCUCUUCU	Cleavage	| Symbols: CRK20 | cysteine-rich RLK (RECEPTOR-like protein kinase) 20 | chr4:12174740-12177471 FORWARD LENGTH=1971	1
miR-530	AT5G14220.2	2.5	-1	1	21	143	163	UGCAUUUGCACCUGCACCUUG	:::::::::::.::.:: :	GUAGGUGCAGGUGUAAGUGGA	Cleavage	| Symbols: HEMG2	MEE61	PPO2 | Flavin containing amine oxidoreductase family | chr5:4583252-4587448 REVERSE LENGTH=1770	1
miR-530	AT5G14220.1	2.5	-1	1	21	122	142	UGCAUUUGCACCUGCACCUUG	:::::::::::.::.:: :	GUAGGUGCAGGUGUAAGUGGA	Cleavage	| Symbols: HEMG2	MEE61	PPO2 | Flavin containing amine oxidoreductase family | chr5:4583269-4587427 REVERSE LENGTH=1822	1
miR-530	AT1G76550.1	2.5	-1	1	21	1707	1727	UGCAUUUGCACCUGCACCUUG	: ::: ::::::::.:::::	GAUGGUCCAGGUGCAGAUGCA	Cleavage	| Symbols: | Phosphofructokinase family protein | chr1:28722702-28727006 REVERSE LENGTH=2129	1
miR-7475	AT2G32890.1	2.5	-1	1	20	927	946	CCGCCGCCGCCGCGCCCUCC	::::: .::::::::::::	GGAGGAUGCGGCGGCGGCGA	Cleavage	| Symbols: RALFL17 | RALF-like 17 | chr2:13952716-13954115 REVERSE LENGTH=1400	1
miR-7475	AT2G44840.1	2.5	-1	1	20	474	493	CCGCCGCCGCCGCGCCCUCC	::::: ::::::::.::::	GGAGGACGCGGCGGUGGCGU	Cleavage	| Symbols: ATERF13	EREBP	ERF13 | ethylene-responsive element binding factor 13 | chr2:18495341-18496272 FORWARD LENGTH=932	1
miR-7475	AT1G28000.1	2.5	-1	1	20	1145	1164	CCGCCGCCGCCGCGCCCUCC	::::: .:::::::.::.::	GGAGGUUGCGGCGGUGGUGG	Cleavage	| Symbols: | Pentatricopeptide repeat (PPR) superfamily protein | chr1:9756674-9757963 REVERSE LENGTH=1183	1
miR-7475	AT1G26110.1	2.5	-1	1	20	1986	2005	CCGCCGCCGCCGCGCCCUCC	:: :: ::.:::::::::::	GGUGGCCGUGGCGGCGGCGG	Cleavage	| Symbols: DCP5 | decapping 5 | chr1:9024345-9027786 REVERSE LENGTH=2337	1
miR-7475	AT1G26110.2	2.5	-1	1	20	1968	1987	CCGCCGCCGCCGCGCCCUCC	:: :: ::.:::::::::::	GGUGGCCGUGGCGGCGGCGG	Cleavage	| Symbols: DCP5 | decapping 5 | chr1:9024345-9027786 REVERSE LENGTH=2319	1
miR-7475	AT3G55790.1	2.5	-1	1	20	187	206	CCGCCGCCGCCGCGCCCUCC	::::: ::.::.:::::.::	GGAGGCCGUGGUGGCGGUGG	Cleavage	| Symbols: | unknown protein; Has 698 Blast hits to 549 proteins in 106 species: Archae - 0; Bacteria - 92; Metazoa - 317; Fungi - 24; Plants - 183; Viruses - 2; Other Eukaryotes - 80 (source: NCBI BLink). | chr3:20708280-20708591 FORWARD LENGTH=312	1
miR-7475	AT1G63930.1	2.5	-1	1	20	595	614	CCGCCGCCGCCGCGCCCUCC	::::: :.:::::::::::	GGAGGUGGUGGCGGCGGCGG	Cleavage	| Symbols: ROH1 | from the Czech 'roh' meaning 'corner' | chr1:23727891-23729333 FORWARD LENGTH=1443	1
miR-7475	AT5G27690.1	2.5	-1	1	20	609	628	CCGCCGCCGCCGCGCCCUCC	::::: ::::::::::.::	GGAGGCGGCGGCGGCGGUGG	Cleavage	| Symbols: | Heavy metal transport/detoxification superfamily protein | chr5:9803764-9805160 FORWARD LENGTH=1215	1
miR-7475	AT2G18115.1	2.5	-1	1	20	631	650	CCGCCGCCGCCGCGCCCUCC	:: ::: :::::::.:::::	GGUGGGGGCGGCGGUGGCGG	Cleavage	| Symbols: | pseudogene	glycine-rich protein	predicted proteins	Arabidopsis thaliana | chr2:7874137-7875027 FORWARD LENGTH=891	1
miR-7475	AT4G12423.1	2.5	-1	1	20	781	800	CCGCCGCCGCCGCGCCCUCC	:::: ::.::.::.:::::	AGAGGUCGUGGUGGUGGCGG	Cleavage	| Symbols: | transposable element gene | chr4:7357156-7358643 FORWARD LENGTH=1488	1
miR-7475	AT4G39260.2	2.5	-1	1	20	374	393	CCGCCGCCGCCGCGCCCUCC	:::: :::::::.:::::	AGAGGUAGCGGCGGUGGCGG	Cleavage	| Symbols: CCR1	ATGRP8	GR-RBP8	GRP8 | cold	circadian rhythm	and RNA binding 1 | chr4:18273899-18275079 REVERSE LENGTH=769	2
miR-7475	AT1G30840.1	2.5	-1	1	20	1250	1269	CCGCCGCCGCCGCGCCCUCC	:: : ::.:::::::::::	AGAUGACGUGGCGGCGGCGG	Cleavage	| Symbols: ATPUP4	PUP4 | purine permease 4 | chr1:10974447-10976036 FORWARD LENGTH=1590	1
miR-7475	AT1G30840.2	2.5	-1	1	20	1252	1271	CCGCCGCCGCCGCGCCCUCC	:: : ::.:::::::::::	AGAUGACGUGGCGGCGGCGG	Cleavage	| Symbols: PUP4 | purine permease 4 | chr1:10974445-10976298 FORWARD LENGTH=1377	1
miR-7475	AT5G35660.1	2.5	-1	1	20	1006	1025	CCGCCGCCGCCGCGCCCUCC	:::: ::::.::::::::	AGAGGAGGCGGUGGCGGCGG	Cleavage	| Symbols: | Glycine-rich protein family | chr5:13852390-13853717 REVERSE LENGTH=1251	1
miR-7475	AT4G39260.1	2.5	-1	1	20	374	393	CCGCCGCCGCCGCGCCCUCC	:::: :::::::.:::::	AGAGGUAGCGGCGGUGGCGG	Cleavage	| Symbols: CCR1	ATGRP8	GR-RBP8	GRP8 | cold	circadian rhythm	and RNA binding 1 | chr4:18273899-18275079 REVERSE LENGTH=898	1
miR-7475	AT2G21660.1	2.5	-1	1	20	336	355	CCGCCGCCGCCGCGCCCUCC	:::: ::::.::::::::	CGAGGAAGCGGUGGCGGCGG	Cleavage	| Symbols: ATGRP7	CCR2	GR-RBP7	GRP7 | cold	circadian rhythm	and rna binding 2 | chr2:9265249-9266393 REVERSE LENGTH=836	1
miR-7475	AT2G21660.2	2.5	-1	1	20	336	355	CCGCCGCCGCCGCGCCCUCC	:::: ::::.::::::::	CGAGGAAGCGGUGGCGGCGG	Cleavage	| Symbols: ATGRP7	CCR2 | cold	circadian rhythm	and rna binding 2 | chr2:9265249-9266393 REVERSE LENGTH=785	1
miR-7475	AT2G30560.1	2.5	-1	1	20	73	92	CCGCCGCCGCCGCGCCCUCC	:::: ::::::::::.::	AGAGGCGGCGGCGGCGGUGG	Cleavage	| Symbols: | glycine-rich protein | chr2:13017347-13018857 FORWARD LENGTH=516	1
bantam	AT1G21920.1	3	-1	1	23	483	505	UGAGAUCAUUGUGAAAGCUAAUU	:::::::::::::::.: ::	GUUUAGCUUUCACAAUGGUAUCU	Cleavage	| Symbols: | Histone H3 K4-specific methyltransferase SET7/9 family protein | chr1:7704255-7706140 REVERSE LENGTH=1727	1
bantam	AT3G42436.1	3	-1	1	23	387	409	UGAGAUCAUUGUGAAAGCUAAUU	:.: ::: ::::::::::::	AUAUGGGUUUGACAAUGAUCUCA	Cleavage	| Symbols: | transposable element gene | chr3:14570230-14571625 FORWARD LENGTH=1208	1
bantam	AT5G32358.1	3	-1	1	23	3315	3337	UGAGAUCAUUGUGAAAGCUAAUU	:. :::: ::::::::::::	CUAUGACUUUGACAAUGAUCUCA	Cleavage	| Symbols: | transposable element gene | chr5:11994408-11998634 FORWARD LENGTH=4227	1
bantam	AT4G07733.1	3	-1	1	23	4208	4230	UGAGAUCAUUGUGAAAGCUAAUU	:.: ::: ::::::::::::	CUAUGGGUUUGACAAUGAUCUCA	Cleavage	| Symbols: | transposable element gene | chr4:4519268-4524469 REVERSE LENGTH=5202	1
bantam	AT2G42780.2	3	-1	1	23	1107	1129	UGAGAUCAUUGUGAAAGCUAAUU	::.:::.::::::::.: :	CAAAAGUUUUUACAAUGAUUUAA	Cleavage	| Symbols: | FUNCTIONS IN: molecular_function unknown; INVOLVED IN: regulation of transcription; LOCATED IN: integral to membrane	nucleus; EXPRESSED IN: 20 plant structures; EXPRESSED DURING: 11 growth stages; CONTAINS InterPro DOMAIN/s: RNA polymerase II transcription factor SIII	subunit A (InterPro:IPR010684). | chr2:17800444-17802814 FORWARD LENGTH=1147	1
bantam	AT2G42780.1	3	-1	1	23	1189	1211	UGAGAUCAUUGUGAAAGCUAAUU	::.:::.::::::::.: :	CAAAAGUUUUUACAAUGAUUUAA	Cleavage	| Symbols: | FUNCTIONS IN: molecular_function unknown; INVOLVED IN: regulation of transcription; LOCATED IN: integral to membrane	nucleus; EXPRESSED IN: 20 plant structures; EXPRESSED DURING: 11 growth stages; CONTAINS InterPro DOMAIN/s: RNA polymerase II transcription factor SIII	subunit A (InterPro:IPR010684); Has 187 Blast hits to 186 proteins in 77 species: Archae - 0; Bacteria - 0; Metazoa - 104; Fungi - 29; Plants - 38; Viruses - 0; Other Eukaryotes - 16 (source: NCBI BLink). | chr2:17800482-17802816 FORWARD LENGTH=1231	1
bantam	AT1G22000.1	3	-1	1	23	1321	1343	UGAGAUCAUUGUGAAAGCUAAUU	: .: ::::::::: ::::::	CCUAGGAUUUCACAAUCAUCUCA	Cleavage	| Symbols: | FBD	F-box and Leucine Rich Repeat domains containing protein | chr1:7744189-7747785 FORWARD LENGTH=2504	1
miR-11643	AT1G64950.1	3	-1	1	22	326	347	UGGGGCUGUCGGUGCACGGCUC	.::: :::::.::::.::.	CGAUCGUCCACCGGCAGCUCCG	Cleavage	| Symbols: CYP89A5 | cytochrome P450	family 89	subfamily A	polypeptide 5 | chr1:24127561-24129458 FORWARD LENGTH=1898	1
miR-11987	AT1G80450.1	3	-1	1	21	367	387	CGAGGAAUCUCUGGUGGAGGU	:..::::::. .:::::::::	AUUUCCACCGAGGAUUCCUCG	Translation	| Symbols: | VQ motif-containing protein | chr1:30243930-30244783 REVERSE LENGTH=854	1
miR-11987	AT5G26760.2	3	-1	1	21	307	327	CGAGGAAUCUCUGGUGGAGGU	.::...:::::::::.:::	CUCUUUGCCAGAGAUUUCUCC	Cleavage	| Symbols: | unknown protein; CONTAINS InterPro DOMAIN/s: Protein of unknown function DUF408 (InterPro:IPR007308); Has 35333 Blast hits to 34131 proteins in 2444 species: Archae - 798; Bacteria - 22429; Metazoa - 974; Fungi - 991; Plants - 531; Viruses - 0; Other Eukaryotes - 9610 (source: NCBI BLink). | chr5:9403680-9407301 REVERSE LENGTH=2528	1
miR-11987	AT5G26760.1	3	-1	1	21	307	327	CGAGGAAUCUCUGGUGGAGGU	.::...:::::::::.:::	CUCUUUGCCAGAGAUUUCUCC	Cleavage	| Symbols: | unknown protein; Has 30201 Blast hits to 17322 proteins in 780 species: Archae - 12; Bacteria - 1396; Metazoa - 17338; Fungi - 3422; Plants - 5037; Viruses - 0; Other Eukaryotes - 2996 (source: NCBI BLink). | chr5:9403598-9407301 REVERSE LENGTH=2820	1
miR-11987	AT1G73480.1	3	-1	1	21	871	891	CGAGGAAUCUCUGGUGGAGGU	: ::::..:::::::: .:::	AGCUCCGUCAGAGAUUAUUCG	Cleavage	| Symbols: | alpha/beta-Hydrolases superfamily protein | chr1:27628939-27632806 FORWARD LENGTH=2039	1
miR-11987	AT5G62560.1	3	-1	1	21	172	192	CGAGGAAUCUCUGGUGGAGGU	:::::::.::: :::.:.:	GACUCCACCGGAGUUUCUUUG	Cleavage	| Symbols: | RING/U-box superfamily protein with ARM repeat domain | chr5:25109991-25112001 FORWARD LENGTH=2011	1
miR-11987	AT3G13380.1	3	-1	1	21	927	947	CGAGGAAUCUCUGGUGGAGGU	.:::: ::.:::::::.::	UUCUCCUCCGGAGAUUCUUCU	Cleavage	| Symbols: BRL3 | BRI1-like 3 | chr3:4346557-4350923 FORWARD LENGTH=4274	1
miR-11987	AT3G50500.1	3	-1	1	21	721	741	CGAGGAAUCUCUGGUGGAGGU	.: ::::::::::::.::	CAUUGCACCAGAGAUUCUUCU	Cleavage	| Symbols: SPK-2-2	SNRK2-2	SNRK2.2	SRK2D | SNF1-related protein kinase 2.2 | chr3:18741590-18744073 REVERSE LENGTH=1473	1
miR-11987	AT3G50500.2	3	-1	1	21	826	846	CGAGGAAUCUCUGGUGGAGGU	.: ::::::::::::.::	CAUUGCACCAGAGAUUCUUCU	Cleavage	| Symbols: SNRK2.2 | SNF1-related protein kinase 2.2 | chr3:18741594-18744157 REVERSE LENGTH=1574	1
miR-11987	AT1G70505.1	3	-1	1	21	110	130	CGAGGAAUCUCUGGUGGAGGU	::. ::..:::::::.:::	GGCUUAACUGGAGAUUCUUCG	Cleavage	| Symbols: | unknown protein; BEST Arabidopsis thaliana protein match is: unknown protein (TAIR:AT1G10660.1); Has 141 Blast hits to 140 proteins in 16 species: Archae - 0; Bacteria - 0; Metazoa - 4; Fungi - 0; Plants - 135; Viruses - 0; Other Eukaryotes - 2 (source: NCBI BLink). | chr1:26570647-26572463 FORWARD LENGTH=1077	1
miR-12058	AT1G01340.2	3	-1	1	21	1180	1200	GUUCUUCCAGUAGUCAUGUGC	:::::::.: :::::::::	UCACAUGAUUUCUGGAAGAAA	Translation	| Symbols: CNGC10 | cyclic nucleotide gated channel 10 | chr1:132330-135831 REVERSE LENGTH=2397	1
miR-12058	AT1G01340.1	3	-1	1	21	1192	1212	GUUCUUCCAGUAGUCAUGUGC	:::::::.: :::::::::	UCACAUGAUUUCUGGAAGAAA	Translation	| Symbols: ATCNGC10	CNGC10	ACBK1 | cyclic nucleotide gated channel 10 | chr1:132328-135322 REVERSE LENGTH=2411	1
miR-12058	AT3G42472.1	3	-1	1	21	794	814	GUUCUUCCAGUAGUCAUGUGC	:: : :::::..:::::::::	GCUCCUGACUGUUGGAAGAAC	Cleavage	| Symbols: | transposable element gene | chr3:14616954-14617834 FORWARD LENGTH=881	1
miR-12058	AT4G04560.1	3	-1	1	21	3351	3371	GUUCUUCCAGUAGUCAUGUGC	:: : :::::..:::::::::	GCUCCUGACUGUUGGAAGAAC	Cleavage	| Symbols: | transposable element gene | chr4:2283665-2288386 REVERSE LENGTH=4722	1
miR-12058	AT4G38000.1	3	-1	1	21	275	295	GUUCUUCCAGUAGUCAUGUGC	:::.: ::::::: ::::::	CCACGUCACUACUGCAAGAAC	Cleavage	| Symbols: DOF4.7 | DNA binding with one finger 4.7 | chr4:17858351-17859325 FORWARD LENGTH=975	1
miR-12058	AT3G15820.1	3	-1	1	21	622	642	GUUCUUCCAGUAGUCAUGUGC	: :::::..:: ::::::.::	GGACAUGGUUAGUGGAAGGAC	Translation	| Symbols: ROD1 | phosphatidic acid phosphatase-related / PAP2-related | chr3:5351071-5353728 FORWARD LENGTH=1207	1
miR-12058	AT1G43990.1	3	-1	1	21	52	72	GUUCUUCCAGUAGUCAUGUGC	:..::.::::::::::.:	CAAUGUGGCUACUGGAAGGAA	Cleavage	| Symbols: | transposable element gene | chr1:16694926-16698219 REVERSE LENGTH=3294	1
miR-12058	AT1G27385.3	3	-1	1	21	288	308	GUUCUUCCAGUAGUCAUGUGC	::::::.::.::::.: ::	UAACAUGAUUAUUGGAGGCAC	Cleavage	| Symbols: | unknown protein; FUNCTIONS IN: molecular_function unknown; INVOLVED IN: biological_process unknown; LOCATED IN: chloroplast; EXPRESSED IN: 24 plant structures; EXPRESSED DURING: 13 growth stages; CONTAINS InterPro DOMAIN/s: Protein of unknown function DUF493 (InterPro:IPR007454); Has 77 Blast hits to 77 proteins in 22 species: Archae - 0; Bacteria - 4; Metazoa - 0; Fungi - 0; Plants …	1
miR-12058	AT1G27385.4	3	-1	1	21	285	305	GUUCUUCCAGUAGUCAUGUGC	::::::.::.::::.: ::	UAACAUGAUUAUUGGAGGCAC	Cleavage	| Symbols: | unknown protein; FUNCTIONS IN: molecular_function unknown; INVOLVED IN: biological_process unknown; EXPRESSED IN: 24 plant structures; EXPRESSED DURING: 13 growth stages; CONTAINS InterPro DOMAIN/s: Protein of unknown function DUF493 (InterPro:IPR007454); Has 79 Blast hits to 79 proteins in 23 species: Archae - 0; Bacteria - 6; Metazoa - 0; Fungi - 0; Plants - 72; Viruses - 0; Other …	1
miR-12058	AT1G27385.2	3	-1	1	21	325	345	GUUCUUCCAGUAGUCAUGUGC	::::::.::.::::.: ::	UAACAUGAUUAUUGGAGGCAC	Cleavage	| Symbols: | unknown protein; FUNCTIONS IN: molecular_function unknown; INVOLVED IN: biological_process unknown; EXPRESSED IN: 24 plant structures; EXPRESSED DURING: 13 growth stages; CONTAINS InterPro DOMAIN/s: Protein of unknown function DUF493 (InterPro:IPR007454); Has 76 Blast hits to 76 proteins in 23 species: Archae - 0; Bacteria - 6; Metazoa - 0; Fungi - 0; Plants - 69; Viruses - 0; Other …	1
miR-12058	AT1G27385.1	3	-1	1	21	328	348	GUUCUUCCAGUAGUCAUGUGC	::::::.::.::::.: ::	UAACAUGAUUAUUGGAGGCAC	Cleavage	| Symbols: | unknown protein; FUNCTIONS IN: molecular_function unknown; INVOLVED IN: biological_process unknown; LOCATED IN: chloroplast; EXPRESSED IN: 24 plant structures; EXPRESSED DURING: 13 growth stages; CONTAINS InterPro DOMAIN/s: Protein of unknown function DUF493 (InterPro:IPR007454); Has 76 Blast hits to 76 proteins in 23 species: Archae - 0; Bacteria - 6; Metazoa - 0; Fungi - 0; Plants …	1
miR-12058	AT5G52180.1	3	-1	1	21	768	788	GUUCUUCCAGUAGUCAUGUGC	.:.::: ::.:::::::::	UUAUAUGCCUGCUGGAAGAAG	Cleavage	| Symbols: | LOCATED IN: endomembrane system; EXPRESSED IN: 22 plant structures; EXPRESSED DURING: 13 growth stages; CONTAINS InterPro DOMAIN/s: Transmembrane protein 161AB	predicted (InterPro:IPR019395); Has 82 Blast hits to 82 proteins in 35 species: Archae - 0; Bacteria - 0; Metazoa - 47; Fungi - 0; Plants - 33; Viruses - 0; Other Eukaryotes - 2 (source: NCBI BLink). | chr5:21200055-21201610 REVERSE LENGTH=1556	1
miR-12058	AT2G42700.1	3	-1	1	21	2599	2619	GUUCUUCCAGUAGUCAUGUGC	:: ::..::.::::.::::	UAACUUGGUUAUUGGAGGAAC	Cleavage	| Symbols: | FUNCTIONS IN: molecular_function unknown; INVOLVED IN: vesicle-mediated transport	vesicle docking involved in exocytosis; LOCATED IN: cellular_component unknown; EXPRESSED IN: 22 plant structures; EXPRESSED DURING: 14 growth stages; CONTAINS InterPro DOMAIN/s: Sec1-like protein (InterPro:IPR001619); Has 30201 Blast hits to 17322 proteins in 780 species: Archae - 12; Bacteria - 1396; Metazoa - 17338; Fungi - 3422; Plants - 5037; Viruses - 0; Other Eukaryotes - 2996 (source: NCB…	1
miR-12058	AT2G42700.2	3	-1	1	21	2713	2733	GUUCUUCCAGUAGUCAUGUGC	:: ::..::.::::.::::	UAACUUGGUUAUUGGAGGAAC	Cleavage	| Symbols: | FUNCTIONS IN: molecular_function unknown; INVOLVED IN: vesicle-mediated transport	vesicle docking involved in exocytosis; LOCATED IN: cellular_component unknown; EXPRESSED IN: 22 plant structures; EXPRESSED DURING: 14 growth stages; CONTAINS InterPro DOMAIN/s: Sec1-like protein (InterPro:IPR001619). | chr2:17778274-17782187 FORWARD LENGTH=2947	1
miR-12058	AT1G32890.1	3	-1	1	21	2325	2345	GUUCUUCCAGUAGUCAUGUGC	.: :: ::::.::::::::.	AUAGAUAACUAUUGGAAGAAU	Cleavage	| Symbols: | transposable element gene | chr1:11914967-11919845 REVERSE LENGTH=4879	1
miR-12058	AT1G77600.1	3	-1	1	21	1781	1801	GUUCUUCCAGUAGUCAUGUGC	:: : :::.:::::.::::	UAACUUUACUGCUGGAGGAAC	Cleavage	| Symbols: | ARM repeat superfamily protein | chr1:29152748-29162156 REVERSE LENGTH=4246	1
miR-12058	AT1G77600.2	3	-1	1	21	2073	2093	GUUCUUCCAGUAGUCAUGUGC	:: : :::.:::::.::::	UAACUUUACUGCUGGAGGAAC	Cleavage	| Symbols: | ARM repeat superfamily protein | chr1:29152751-29162448 REVERSE LENGTH=4664	1
miR-12058	AT1G77600.3	3	-1	1	21	2073	2093	GUUCUUCCAGUAGUCAUGUGC	:: : :::.:::::.::::	UAACUUUACUGCUGGAGGAAC	Cleavage	| Symbols: | ARM repeat superfamily protein | chr1:29152751-29162448 REVERSE LENGTH=4706	1
miR-1446	AT1G45020.1	3	-1	1	21	1758	1778	UUCUGAACUCUCUCCCUCAAU	:: :::::.::::::::: ::	AUGGAGGGGGAGAGUUCACAA	Cleavage	| Symbols: | transposable element gene | chr1:17024408-17028720 REVERSE LENGTH=4313	1
miR-1446	AT2G14640.1	3	-1	1	21	1015	1035	UUCUGAACUCUCUCCCUCAAU	.:::::: .:::::: :::::	GUUGAGGAGGAGAGUACAGAA	Cleavage	| Symbols: | transposable element gene | chr2:6256779-6260582 FORWARD LENGTH=3804	1
miR-1446	AT5G53220.3	3	-1	1	21	758	778	UUCUGAACUCUCUCCCUCAAU	: :::::: :::::::.:::	AGUGAGGGUGAGAGUUUAGAU	Cleavage	| Symbols: | unknown protein; FUNCTIONS IN: molecular_function unknown; INVOLVED IN: biological_process unknown; LOCATED IN: cellular_component unknown; EXPRESSED IN: 23 plant structures; EXPRESSED DURING: 13 growth stages; Has 30201 Blast hits to 17322 proteins in 780 species: Archae - 12; Bacteria - 1396; Metazoa - 17338; Fungi - 3422; Plants - 5037; Viruses - 0; Other Eukaryotes - 2996 (source…	1
miR-1446	AT5G53220.1	3	-1	1	21	1234	1254	UUCUGAACUCUCUCCCUCAAU	: :::::: :::::::.:::	AGUGAGGGUGAGAGUUUAGAU	Cleavage	| Symbols: | unknown protein; Has 3099 Blast hits to 2528 proteins in 332 species: Archae - 2; Bacteria - 245; Metazoa - 1059; Fungi - 555; Plants - 177; Viruses - 49; Other Eukaryotes - 1012 (source: NCBI BLink). | chr5:21595994-21598224 FORWARD LENGTH=1975	1
miR-1446	AT5G53220.2	3	-1	1	21	1319	1339	UUCUGAACUCUCUCCCUCAAU	: :::::: :::::::.:::	AGUGAGGGUGAGAGUUUAGAU	Cleavage	| Symbols: | unknown protein; Has 3081 Blast hits to 2526 proteins in 331 species: Archae - 2; Bacteria - 227; Metazoa - 1059; Fungi - 555; Plants - 177; Viruses - 49; Other Eukaryotes - 1012 (source: NCBI BLink). | chr5:21595990-21598224 FORWARD LENGTH=2060	1
miR-1446	AT3G49725.1	3	-1	1	21	1078	1098	UUCUGAACUCUCUCCCUCAAU	: ::::: ::::::::::.:	UUAGAGGGUGAGAGUUCAGGA	Cleavage	| Symbols: | GTP-binding protein	HflX | chr3:18442275-18445457 REVERSE LENGTH=2096	1
miR-1446	AT1G14330.1	3	-1	1	21	2069	2089	UUCUGAACUCUCUCCCUCAAU	:::. ::::: :::::::::	UUUGGUGGAGAAAGUUCAGAA	Translation	| Symbols: | Galactose oxidase/kelch repeat superfamily protein | chr1:4890118-4892251 REVERSE LENGTH=2134	1
miR-1446	AT5G23980.1	3	-1	1	21	2007	2027	UUCUGAACUCUCUCCCUCAAU	:::::: :::.::::::::	CUUGAGGCUGAGGGUUCAGAA	Cleavage	| Symbols: ATFRO4	FRO4 | ferric reduction oxidase 4 | chr5:8098052-8101323 REVERSE LENGTH=2256	1
miR-1446	AT1G05910.1	3	-1	1	21	513	533	UUCUGAACUCUCUCCCUCAAU	:::::: .::::::::: ::	UUUGAGGAGGAGAGUUCAUAA	Cleavage	| Symbols: | cell division cycle protein 48-related / CDC48-related | chr1:1790224-1796647 FORWARD LENGTH=3942	1
miR-1446	AT4G00140.1	3	-1	1	21	16	36	UUCUGAACUCUCUCCCUCAAU	::::::::::: ::::.:	UCGGAGGGAGAGAGCUCAGGA	Cleavage	| Symbols: EDA34 | Calcium-binding EF-hand family protein | chr4:51166-53449 REVERSE LENGTH=774	1
miR-1446	AT2G03010.1	3	-1	1	21	1023	1043	UUCUGAACUCUCUCCCUCAAU	:::::::::.::: ::::	GAAGAGGGAGAGGGUUGAGAA	Cleavage	| Symbols: | Family of unknown function (DUF577) | chr2:879247-881471 FORWARD LENGTH=1107	1
miR-1446	AT1G73440.1	3	-1	1	21	71	91	UUCUGAACUCUCUCCCUCAAU	::::::::::: ::::.:	UCGGAGGGAGAGAGCUCAGGA	Cleavage	| Symbols: | calmodulin-related | chr1:27611363-27612815 FORWARD LENGTH=1453	1
miR-1446	AT4G16530.1	3	-1	1	21	2325	2345	UUCUGAACUCUCUCCCUCAAU	:::::::::.::: ::::	GAAGAGGGAGAGGGUUGAGAA	Cleavage	| Symbols: | Family of unknown function (DUF577) | chr4:9311355-9315813 FORWARD LENGTH=2671	1
miR-1446	AT3G24770.1	3	-1	1	21	479	499	UUCUGAACUCUCUCCCUCAAU	: :: ::::::::::..:::	CUAGAAGGAGAGAGUUUGGAA	Cleavage	| Symbols: CLE41 | CLAVATA3/ESR-RELATED 41 | chr3:9046533-9047463 FORWARD LENGTH=931	1
miR-1446	AT1G44110.1	3	-1	1	21	707	727	UUCUGAACUCUCUCCCUCAAU	: :::::::::::::::	UUACAUGGAGAGAGUUCAGAA	Cleavage	| Symbols: CYCA1;1 | Cyclin A1;1 | chr1:16774865-16777247 REVERSE LENGTH=1618	1
miR-1446	AT4G13195.1	3	-1	1	21	447	467	UUCUGAACUCUCUCCCUCAAU	:. ::::::::::::::.	AGAGGAGGAGAGAGUUCAGAG	Cleavage	| Symbols: CLE44 | CLAVATA3/ESR-RELATED 44 | chr4:7662371-7663177 REVERSE LENGTH=807	1
miR-1446	AT4G32800.1	3	-1	1	21	29	49	UUCUGAACUCUCUCCCUCAAU	::: :::::::::..:::	AGAGAGAGAGAGAGUUUGGAA	Cleavage	| Symbols: | Integrase-type DNA-binding superfamily protein | chr4:15819524-15820871 FORWARD LENGTH=1348	1
miR-1446	AT1G74450.1	3	-1	1	21	1266	1286	UUCUGAACUCUCUCCCUCAAU	: :::: ::::::::: ::.:	AGUGAGAGAGAGAGUUGAGGA	Cleavage	| Symbols: | Protein of unknown function (DUF793) | chr1:27982509-27984280 FORWARD LENGTH=1772	1
miR-1446	AT5G58960.3	3	-1	1	21	2	22	UUCUGAACUCUCUCCCUCAAU	: :::: ::::::: :.::::	AGUGAGCGAGAGAGCUUAGAA	Cleavage	| Symbols: GIL1 | Plant protein of unknown function (DUF641) | chr5:23806656-23808478 FORWARD LENGTH=1823	1
miR-1446	AT5G58960.1	3	-1	1	21	143	163	UUCUGAACUCUCUCCCUCAAU	: :::: ::::::: :.::::	AGUGAGCGAGAGAGCUUAGAA	Cleavage	| Symbols: GIL1 | Plant protein of unknown function (DUF641) | chr5:23805717-23808478 FORWARD LENGTH=1880	1
miR-1446	AT5G58960.2	3	-1	1	21	162	182	UUCUGAACUCUCUCCCUCAAU	: :::: ::::::: :.::::	AGUGAGCGAGAGAGCUUAGAA	Cleavage	| Symbols: GIL1 | Plant protein of unknown function (DUF641) | chr5:23806496-23808478 FORWARD LENGTH=1899	1
miR-1446	AT2G02090.1	3	-1	1	21	1027	1047	UUCUGAACUCUCUCCCUCAAU	: ::.: ::::::: ::::::	ACUGGGAGAGAGAGCUCAGAA	Cleavage	| Symbols: CHR19	CHA19	ETL1 | SNF2 domain-containing protein / helicase domain-containing protein | chr2:523284-527012 FORWARD LENGTH=2617	1
miR-1446	AT4G20850.1	3	-1	1	21	3487	3507	UUCUGAACUCUCUCCCUCAAU	: ::::: :::: :::::::.	ACUGAGGAAGAGCGUUCAGAG	Cleavage	| Symbols: TPP2 | tripeptidyl peptidase ii | chr4:11160721-11169889 REVERSE LENGTH=4357	1
miR-1446	AT1G55350.2	3	-1	1	21	3859	3879	UUCUGAACUCUCUCCCUCAAU	:. :::::::::::::.:	UAAGGCGGAGAGAGUUCAGGA	Cleavage	| Symbols: DEK1	ATDEK1 | calpain-type cysteine protease family | chr1:20653820-20664622 REVERSE LENGTH=7133	1
miR-1446	AT1G55350.1	3	-1	1	21	3859	3879	UUCUGAACUCUCUCCCUCAAU	:. :::::::::::::.:	UAAGGCGGAGAGAGUUCAGGA	Cleavage	| Symbols: EMB80	DEK1	EMB1275	ATDEK1 | calpain-type cysteine protease family | chr1:20653820-20664622 REVERSE LENGTH=7154	1
miR-1446	AT1G55350.3	3	-1	1	21	3859	3879	UUCUGAACUCUCUCCCUCAAU	:. :::::::::::::.:	UAAGGCGGAGAGAGUUCAGGA	Cleavage	| Symbols: DEK1	ATDEK1 | calpain-type cysteine protease family | chr1:20653820-20664622 REVERSE LENGTH=7220	1
miR-1446	AT1G55350.5	3	-1	1	21	4170	4190	UUCUGAACUCUCUCCCUCAAU	:. :::::::::::::.:	UAAGGCGGAGAGAGUUCAGGA	Cleavage	| Symbols: DEK1 | calpain-type cysteine protease family | chr1:20654061-20665095 REVERSE LENGTH=7308	1
miR-1446	AT1G55350.4	3	-1	1	21	4065	4085	UUCUGAACUCUCUCCCUCAAU	:. :::::::::::::.:	UAAGGCGGAGAGAGUUCAGGA	Cleavage	| Symbols: DEK1	ATDEK1 | calpain-type cysteine protease family | chr1:20653820-20664990 REVERSE LENGTH=7360	1
miR-1446	AT1G43630.1	3	-1	1	21	1155	1175	UUCUGAACUCUCUCCCUCAAU	::: :::::::::::: .:	GGUGAAGGAGAGAGUUCAAGA	Cleavage	| Symbols: | Protein of unknown function (DUF793) | chr1:16436371-16437755 REVERSE LENGTH=1385	1
miR-1446	AT2G38670.1	3	-1	1	21	100	120	UUCUGAACUCUCUCCCUCAAU	:::: :::::::::. :::	UCUGAGAGAGAGAGUUUCGAA	Cleavage	| Symbols: PECT1 | phosphorylethanolamine cytidylyltransferase 1 | chr2:16168837-16171918 FORWARD LENGTH=1646	1
miR-1446	AT5G18610.1	3	-1	1	21	1805	1825	UUCUGAACUCUCUCCCUCAAU	::::: :::::::::: .:	UAUGAGGAAGAGAGUUCAAGA	Cleavage	| Symbols: | Protein kinase superfamily protein | chr5:6192443-6195753 FORWARD LENGTH=2005	1
miR-1446	AT5G18610.2	3	-1	1	21	1881	1901	UUCUGAACUCUCUCCCUCAAU	::::: :::::::::: .:	UAUGAGGAAGAGAGUUCAAGA	Cleavage	| Symbols: | Protein kinase superfamily protein | chr5:6192443-6195753 FORWARD LENGTH=2081	1
miR-1446	AT4G06488.1	3	-1	1	21	1362	1382	UUCUGAACUCUCUCCCUCAAU	::::: .:::::: :::::	GCUGAGGAGGAGAGUCCAGAA	Cleavage	| Symbols: | transposable element gene | chr4:3106390-3111312 REVERSE LENGTH=4923	1
miR-1446	AT2G42410.1	3	-1	1	21	158	178	UUCUGAACUCUCUCCCUCAAU	:: ::::::::::::::	UCUGCAGGAGAGAGUUCAGAU	Cleavage	| Symbols: ZFP11	ATZFP11 | zinc finger protein 11 | chr2:17658150-17658794 FORWARD LENGTH=645	1
miR-1446	AT5G26340.1	3	-1	1	21	1521	1541	UUCUGAACUCUCUCCCUCAAU	::: :::::::::..:::	GAUGACUGAGAGAGUUUGGAA	Cleavage	| Symbols: MSS1	STP13	ATSTP13 | Major facilitator superfamily protein | chr5:9243511-9247066 REVERSE LENGTH=1993	1
miR-146	AT4G22860.2	3	-1	1	22	1554	1575	UGAGAACUGAAUUCCAUGGGUU	:::. ::::.::.::::.:::	UACCUUUGGAGUUUAGUUUUCA	Cleavage	| Symbols: | Cell cycle regulated microtubule associated protein | chr4:11997393-12001625 FORWARD LENGTH=2202	1
miR-146	AT4G22860.1	3	-1	1	22	1568	1589	UGAGAACUGAAUUCCAUGGGUU	:::. ::::.::.::::.:::	UACCUUUGGAGUUUAGUUUUCA	Cleavage	| Symbols: | Cell cycle regulated microtubule associated protein | chr4:11997393-12001631 FORWARD LENGTH=2222	1
miR-146	AT4G02920.1	3	-1	1	22	585	606	UGAGAACUGAAUUCCAUGGGUU	:..:.::: ::: :::::::::	AGUCUAUGAAAUCCAGUUCUCA	Translation	| Symbols: | unknown protein; BEST Arabidopsis thaliana protein match is: unknown protein (TAIR:AT1G03340.1); Has 41 Blast hits to 41 proteins in 12 species: Archae - 0; Bacteria - 0; Metazoa - 0; Fungi - 0; Plants - 41; Viruses - 0; Other Eukaryotes - 0 (source: NCBI BLink). | chr4:1292641-1294861 FORWARD LENGTH=1623	1
miR-146	AT4G02920.2	3	-1	1	22	706	727	UGAGAACUGAAUUCCAUGGGUU	:..:.::: ::: :::::::::	AGUCUAUGAAAUCCAGUUCUCA	Translation	| Symbols: | unknown protein; BEST Arabidopsis thaliana protein match is: unknown protein (TAIR:AT1G03340.1); Has 41 Blast hits to 41 proteins in 12 species: Archae - 0; Bacteria - 0; Metazoa - 0; Fungi - 0; Plants - 41; Viruses - 0; Other Eukaryotes - 0 (source: NCBI BLink). | chr4:1292523-1294861 FORWARD LENGTH=1744	1
miR-146	AT1G36225.1	3	-1	1	22	702	723	UGAGAACUGAAUUCCAUGGGUU	:.::::: :.:::::::.::	UAUCCAUGCAGUUCAGUUUUCU	Cleavage	| Symbols: | transposable element gene | chr1:13606640-13607930 FORWARD LENGTH=1291	1
miR-146	AT5G12085.1	3	-1	1	22	2227	2248	UGAGAACUGAAUUCCAUGGGUU	:..:.: ::::::::::.:::	AGUCUAAUGAAUUCAGUUUUCA	Cleavage	| Symbols: | transposable element gene | chr5:3904992-3909497 REVERSE LENGTH=4506	1
miR-146	AT4G11990.1	3	-1	1	22	1391	1412	UGAGAACUGAAUUCCAUGGGUU	::: :::..::.::::.:::	CUCCCUUGGGGUUUAGUUUUCA	Cleavage	| Symbols: | Cell cycle regulated microtubule associated protein | chr4:7186096-7189875 REVERSE LENGTH=1913	1
miR-146	AT2G01820.1	3	-1	1	22	717	738	UGAGAACUGAAUUCCAUGGGUU	..:: :::: ::::::::::	UCUUCAAGGAAAUCAGUUCUCA	Translation	| Symbols: | Leucine-rich repeat protein kinase family protein | chr2:357431-360681 REVERSE LENGTH=3065	1
miR-146	AT4G00730.1	3	-1	1	22	299	320	UGAGAACUGAAUUCCAUGGGUU	.:..:: .:::::::::::.	UUUCUGUGUGAUUCAGUUCUCG	Cleavage	| Symbols: ANL2	AHDP | Homeobox-leucine zipper family protein / lipid-binding START domain-containing protein | chr4:299359-304508 REVERSE LENGTH=3196	1
miR-146	AT4G00730.2	3	-1	1	22	299	320	UGAGAACUGAAUUCCAUGGGUU	.:..:: .:::::::::::.	UUUCUGUGUGAUUCAGUUCUCG	Cleavage	| Symbols: ANL2	AHDP | Homeobox-leucine zipper family protein / lipid-binding START domain-containing protein | chr4:299359-304508 REVERSE LENGTH=3287	1
miR-146	AT2G37195.1	3	-1	1	22	565	586	UGAGAACUGAAUUCCAUGGGUU	... : ::::::::::::::	UUUUUUUUGAAUUCAGUUCUCA	Cleavage	| Symbols: | unknown protein; FUNCTIONS IN: molecular_function unknown; INVOLVED IN: biological_process unknown; LOCATED IN: endomembrane system; Has 23 Blast hits to 23 proteins in 10 species: Archae - 0; Bacteria - 0; Metazoa - 0; Fungi - 0; Plants - 23; Viruses - 0; Other Eukaryotes - 0 (source: NCBI BLink). | chr2:15620349-15621632 FORWARD LENGTH=591	1
miR-156	AT3G29175.1	3	-1	1	22	4766	4787	GCUCACCUCUCUUUCUGUCAGU	:::.:::::::: :::::::	CCUGGCAGAAAGAAAGGUGAGA	Cleavage	| Symbols: | transposable element gene | chr3:11142520-11147668 REVERSE LENGTH=5149	1
miR-156	AT2G20880.1	3	-1	1	22	920	941	GCUCACCUCUCUUUCUGUCAGU	:.::.::: :.:::.::::::.	AUUGGCAGUAGGAGGGGUGAGU	Cleavage	| Symbols: | Integrase-type DNA-binding superfamily protein | chr2:8985973-8987263 FORWARD LENGTH=1291	1
miR-156	AT5G03910.1	3	-1	1	22	1565	1586	GCUCACCUCUCUUUCUGUCAGU	:.::::: .::::::: :::::	AUUGACAUGAAGAGAGUUGAGC	Cleavage	| Symbols: ATATH12	ATH12 | ABC2 homolog 12 | chr5:1054078-1057172 REVERSE LENGTH=2207	1
miR-156	AT3G12670.1	3	-1	1	22	64	85	GCUCACCUCUCUUUCUGUCAGU	::::::.:.::: ::::::.	GGUGACAGGAGGAGUGGUGAGU	Cleavage	| Symbols: emb2742 | CTP synthase family protein | chr3:4020120-4024268 REVERSE LENGTH=2056	1
miR-156	AT2G44140.2	3	-1	1	22	724	745	GCUCACCUCUCUUUCUGUCAGU	::..::.:::::::::.:	GAAGAUGGAGAGAGAGGUGGGG	Cleavage	| Symbols: | Peptidase family C54 protein | chr2:18253497-18257239 REVERSE LENGTH=2911	1
miR-156	AT2G44140.1	3	-1	1	22	1034	1055	GCUCACCUCUCUUUCUGUCAGU	::..::.:::::::::.:	GAAGAUGGAGAGAGAGGUGGGG	Cleavage	| Symbols: | Peptidase family C54 protein | chr2:18253497-18258035 REVERSE LENGTH=3221	1
miR-156	AT1G71410.1	3	-1	1	22	9	30	GCUCACCUCUCUUUCUGUCAGU	.: :: :::.:::::::::.:	GCAGAAAGAGAGAGAGGUGGGG	Cleavage	| Symbols: | ARM repeat superfamily protein | chr1:26912726-26917712 REVERSE LENGTH=3271	1
miR-156	AT2G36690.1	3	-1	1	22	405	426	GCUCACCUCUCUUUCUGUCAGU	::..:::.:::: ::::::	UGGGAUGGAAGGAGACGUGAGC	Cleavage	| Symbols: | 2-oxoglutarate (2OG) and Fe(II)-dependent oxygenase superfamily protein | chr2:15379694-15381987 FORWARD LENGTH=1218	1
miR-156	AT1G09380.1	3	-1	1	22	1199	1220	GCUCACCUCUCUUUCUGUCAGU	:: ::: :::::::::::.	GGGGAAAGACAGAGAGGUGAGU	Cleavage	| Symbols: | nodulin MtN21 /EamA-like transporter family protein | chr1:3026135-3029549 REVERSE LENGTH=1568	1
miR-156	AT1G16260.1	3	-1	1	22	18	39	GCUCACCUCUCUUUCUGUCAGU	:: :::.::::::::: ::	AGAGAGAGAGAGAGAGGUGUGC	Cleavage	| Symbols: | Wall-associated kinase family protein | chr1:5559579-5562113 REVERSE LENGTH=2387	1
miR-156	AT5G51540.1	3	-1	1	22	1801	1822	GCUCACCUCUCUUUCUGUCAGU	::::: :::::: :::::.	AGAGACAGCAAGAGAUGUGAGU	Cleavage	| Symbols: | Zincin-like metalloproteases family protein | chr5:20932031-20936413 FORWARD LENGTH=2290	1
miR-157	AT2G44240.1	3	-1	1	21	454	474	GCUCUCUAUACUUCUGUCACC	:::.::::: :::.:::::.	UGUGGCAGAAAUAUGGAGAGU	Translation	| Symbols: | Protein of Unknown Function (DUF239) | chr2:18289824-18292345 FORWARD LENGTH=1490	1
miR-157	AT1G45120.1	3	-1	1	21	3051	3071	GCUCUCUAUACUUCUGUCACC	::..:::::::::::::	GCAGAUGGAAGUAUAGAGAGA	Cleavage	| Symbols: | transposable element gene | chr1:17055355-17059755 FORWARD LENGTH=4401	1
miR-157	AT5G08650.1	3	-1	1	21	12	32	GCUCUCUAUACUUCUGUCACC	:: :::.::.::::::::	GUAGAGAGAGGUGUAGAGAGC	Cleavage	| Symbols: | Small GTP-binding protein | chr5:2806323-2813264 REVERSE LENGTH=2300	1
miR-157	AT1G11400.3	3	-1	1	21	24	44	GCUCUCUAUACUUCUGUCACC	::.: ::.::.:::.::::	AUUGGCCGAGGUGUAGGGAGC	Cleavage	| Symbols: PYM | partner of Y14-MAGO | chr1:3838016-3840207 FORWARD LENGTH=981	1
miR-157	AT5G04560.2	3	-1	1	21	964	984	GCUCUCUAUACUUCUGUCACC	::::: ::::::. :::::	UCUGACAAAAGUAUGCAGAGC	Cleavage	| Symbols: DME | HhH-GPD base excision DNA repair family protein | chr5:1309202-1318401 FORWARD LENGTH=6475	1
miR-157	AT5G04560.1	3	-1	1	21	1467	1487	GCUCUCUAUACUUCUGUCACC	::::: ::::::. :::::	UCUGACAAAAGUAUGCAGAGC	Cleavage	| Symbols: DME | HhH-GPD base excision DNA repair family protein | chr5:1309193-1318386 FORWARD LENGTH=6963	1
miR-169	AT1G80530.1	3	-1	1	22	373	394	UAGCCAAGGAUGAUUUGCCUGC	::: ::::::.:.:::::::	UCAGCCAAAUCGUUCUUGGCUU	Cleavage	| Symbols: | Major facilitator superfamily protein | chr1:30277952-30280324 REVERSE LENGTH=2035	1
miR-169	AT5G04290.1	3	-1	1	22	268	289	UAGCCAAGGAUGAUUUGCCUGC	.:::::::::::::: :.:	AAGGGCAAAUCAUCCUUUGUUU	Cleavage	| Symbols: KTF1	SPT5L | kow domain-containing transcription factor 1 | chr5:1196069-1202653 FORWARD LENGTH=4482	1
miR-169	AT5G41755.1	3	-1	1	22	2422	2443	UAGCCAAGGAUGAUUUGCCUGC	::::::: ::.:::::.:.	CAUGGCAAAUAAUUCUUGGUUG	Cleavage	| Symbols: | transposable element gene | chr5:16700028-16705892 FORWARD LENGTH=5865	1
miR-169	AT5G42120.1	3	-1	1	22	1051	1072	UAGCCAAGGAUGAUUUGCCUGC	: :: :..:.::::::::::.	CCUGGAAGGUUAUCCUUGGCUG	Cleavage	| Symbols: | Concanavalin A-like lectin protein kinase family protein | chr5:16833073-16835148 REVERSE LENGTH=2076	1
miR-169	AT2G17320.1	3	-1	1	22	583	604	UAGCCAAGGAUGAUUUGCCUGC	:::: ::: :.::::::::	GAUGGCAUAUCUUUCUUGGCUA	Translation	| Symbols: | Uncharacterised conserved protein (UCP030210) | chr2:7533480-7535942 REVERSE LENGTH=1209	1
miR-169	AT5G49080.1	3	-1	1	22	1932	1953	UAGCCAAGGAUGAUUUGCCUGC	: : ::::::..:::::::	UUUGACCAAUCAUUUUUGGCUA	Cleavage	| Symbols: | transposable element gene | chr5:19890784-19892809 REVERSE LENGTH=2026	1
miR-1692	AT1G47265.1	3	-1	1	20	234	253	UGUAGCUCAGUUGGUAGAGU	::::: .:.:::::::::..	ACUCUCUCGACUGAGCUAUG	Cleavage	| Symbols: | unknown protein; FUNCTIONS IN: molecular_function unknown; INVOLVED IN: biological_process unknown; LOCATED IN: cellular_component unknown; Has 30201 Blast hits to 17322 proteins in 780 species: Archae - 12; Bacteria - 1396; Metazoa - 17338; Fungi - 3422; Plants - 5037; Viruses - 0; Other Eukaryotes - 2996 (source: NCBI BLink). | chr1:17324318-17324911 FORWARD LENGTH=594	1
miR-1692	AT1G59790.1	3	-1	1	20	994	1013	UGUAGCUCAGUUGGUAGAGU	::::.::.:::::::::	CAACUACUAAUUGAGCUACA	Cleavage	| Symbols: | Cullin family protein | chr1:22001504-22003385 FORWARD LENGTH=1125	1
miR-1692	AT3G25540.1	3	-1	1	20	587	606	UGUAGCUCAGUUGGUAGAGU	::::.::.:::::::::	UAUCUAUCAGCUGAGCUACU	Cleavage	| Symbols: LAG1 | TRAM	LAG1 and CLN8 (TLC) lipid-sensing domain containing protein | chr3:9274335-9276685 FORWARD LENGTH=1682	1
miR-1692	AT5G46610.3	3	-1	1	20	1620	1639	UGUAGCUCAGUUGGUAGAGU	::: ::::::.::: :::::	ACUAUACCAAUUGAACUACA	Cleavage	| Symbols: | Aluminium activated malate transporter family protein | chr5:18912667-18915779 REVERSE LENGTH=1982	1
miR-1692	AT5G46610.2	3	-1	1	20	1689	1708	UGUAGCUCAGUUGGUAGAGU	::: ::::::.::: :::::	ACUAUACCAAUUGAACUACA	Cleavage	| Symbols: | Aluminium activated malate transporter family protein | chr5:18912667-18915779 REVERSE LENGTH=2051	1
miR-1692	AT5G46610.1	3	-1	1	20	1761	1780	UGUAGCUCAGUUGGUAGAGU	::: ::::::.::: :::::	ACUAUACCAAUUGAACUACA	Cleavage	| Symbols: | Aluminium activated malate transporter family protein | chr5:18912667-18915779 REVERSE LENGTH=2123	1
miR-1692	AT5G49880.1	3	-1	1	20	1833	1852	UGUAGCUCAGUUGGUAGAGU	.::.::: :.:::::.::::	GCUUUACAAGCUGAGUUACA	Cleavage	| Symbols: | mitotic checkpoint family protein | chr5:20282165-20288084 FORWARD LENGTH=2630	1
miR-172	AT4G08540.1	3	-1	1	21	243	263	UGAAUCUUGAUGAUGCUGCAU	:: :: .::.:::::::::::	AUUCAUUAUUAUCAAGAUUCA	Cleavage	| Symbols: | DNA-directed RNA polymerase II protein | chr4:5433645-5436524 FORWARD LENGTH=1735	1
miR-172	AT3G44690.1	3	-1	1	21	323	343	UGAAUCUUGAUGAUGCUGCAU	:: :.: ::::::.:::::::	AUCCGGAAUCAUCGAGAUUCA	Cleavage	| Symbols: | unknown protein; Has 30201 Blast hits to 17322 proteins in 780 species: Archae - 12; Bacteria - 1396; Metazoa - 17338; Fungi - 3422; Plants - 5037; Viruses - 0; Other Eukaryotes - 2996 (source: NCBI BLink). | chr3:16230685-16234215 REVERSE LENGTH=3531	1
miR-172	AT5G61110.1	3	-1	1	21	423	443	UGAAUCUUGAUGAUGCUGCAU	:::: ::::::::::: :.:	CUGCAUCAUCAUCAAGAAUUA	Cleavage	| Symbols: | zinc ion binding | chr5:24581078-24582130 REVERSE LENGTH=625	1
miR-172	AT3G47360.1	3	-1	1	21	602	622	UGAAUCUUGAUGAUGCUGCAU	: ::::: :.::.:::::::	AAGCAGCCUUAUUAAGAUUCU	Cleavage	| Symbols: ATHSD3	HSD3 | hydroxysteroid dehydrogenase 3 | chr3:17451112-17452843 FORWARD LENGTH=930	1
miR-172	AT5G65790.1	3	-1	1	21	757	777	UGAAUCUUGAUGAUGCUGCAU	:: ::::::::::::::	GAUCAUCAUCAUCAAGAUUCU	Cleavage	| Symbols: ATMYB68	MYB68 | myb domain protein 68 | chr5:26322948-26324578 FORWARD LENGTH=1405	1
miR-172	AT2G04620.1	3	-1	1	21	1702	1722	UGAAUCUUGAUGAUGCUGCAU	: ::::::::::. :::::	GAGGAGCAUCAUCAGCAUUCA	Cleavage	| Symbols: | Cation efflux family protein | chr2:1610506-1612902 REVERSE LENGTH=2397	1
miR-319	AT3G44325.1	3	-1	1	21	1669	1689	AGAGCUUCCUUCAGCCCACUC	::: ::.:::.:::.:::.:	UAGUCGGUUGAGGGAGGCUUU	Cleavage	| Symbols: | transposable element gene | chr3:15996572-15999922 REVERSE LENGTH=3351	1
miR-319	AT4G01930.1	3	-1	1	21	774	794	AGAGCUUCCUUCAGCCCACUC	::::::::::::.:: ::	UUGUGGGCUGAAGGGAGAUCG	Cleavage	| Symbols: | Cysteine/Histidine-rich C1 domain family protein | chr4:838802-840760 REVERSE LENGTH=1959	1
miR-319	AT4G02190.1	3	-1	1	21	789	809	AGAGCUUCCUUCAGCCCACUC	::::::::::::.:: ::	UUGUGGGCUGAAGGGAGAUCG	Cleavage	| Symbols: | Cysteine/Histidine-rich C1 domain family protein | chr4:967372-969351 FORWARD LENGTH=1980	1
miR-319	AT4G38050.1	3	-1	1	21	760	780	AGAGCUUCCUUCAGCCCACUC	:: ::.: :::::::::::	CCGUUGGUUCAAGGAAGCUCU	Cleavage	| Symbols: | Xanthine/uracil permease family protein | chr4:17869379-17872482 REVERSE LENGTH=2301	1
miR-391	AT3G25905.1	3	-1	1	21	218	238	UACGCAGGAGAGAUGACGCCG	:: :::::::.:::.:::	AUGCUCCAUCUCUUCUGUGUA	Cleavage	| Symbols: CLE27 | CLAVATA3/ESR-RELATED 27 | chr3:9486168-9486771 REVERSE LENGTH=604	1
miR-394	AT4G20430.2	3	-1	1	20	1779	1798	UUGGCAUUCUGUCCACCUCC	: ::::::::: :::::.::	GCAGGUGGACAAAAUGCUAA	Cleavage	| Symbols: | Subtilase family protein | chr4:11017629-11021272 REVERSE LENGTH=2693	1
miR-394	AT4G20430.1	3	-1	1	20	1859	1878	UUGGCAUUCUGUCCACCUCC	: ::::::::: :::::.::	GCAGGUGGACAAAAUGCUAA	Cleavage	| Symbols: | Subtilase family protein | chr4:11017656-11021280 REVERSE LENGTH=2746	1
miR-394	AT5G36170.2	3	-1	1	20	1034	1053	UUGGCAUUCUGUCCACCUCC	::: ::::::::::..::	AAAGGAGGACAGAAUGUUAA	Cleavage	| Symbols: HCF109	ATPRFB | high chlorophyll fluorescent 109 | chr5:14235876-14238026 REVERSE LENGTH=1627	1
miR-394	AT5G36170.1	3	-1	1	20	1037	1056	UUGGCAUUCUGUCCACCUCC	::: ::::::::::..::	AAAGGAGGACAGAAUGUUAA	Cleavage	| Symbols: HCF109	ATPRFB | high chlorophyll fluorescent 109 | chr5:14235876-14238026 REVERSE LENGTH=1630	1
miR-394	AT5G36170.3	3	-1	1	20	1037	1056	UUGGCAUUCUGUCCACCUCC	::: ::::::::::..::	AAAGGAGGACAGAAUGUUAA	Cleavage	| Symbols: HCF109	ATPRFB | high chlorophyll fluorescent 109 | chr5:14235876-14238026 REVERSE LENGTH=1649	1
miR-395	AT4G14680.1	3	-1	1	21	414	434	CUGAAGUGUUUGGGGGAACUC	:::::::.:::::: :::::	GAGUUCCUCCAAACUCUUCAU	Cleavage	| Symbols: APS3 | Pseudouridine synthase/archaeosine transglycosylase-like family protein | chr4:8413288-8415391 REVERSE LENGTH=1633	1
miR-395	AT3G22890.1	3	-1	1	21	442	462	CUGAAGUGUUUGGGGGAACUC	:::::::.:::::: :::::	GAGUUCCUCCAAACUCUUCAU	Cleavage	| Symbols: APS1 | ATP sulfurylase 1 | chr3:8112723-8114992 FORWARD LENGTH=1764	1
miR-395	AT4G23840.1	3	-1	1	21	886	906	CUGAAGUGUUUGGGGGAACUC	:: :::::.:::: :::::::	GACUUCCCUCAAAAACUUCAG	Cleavage	| Symbols: | Leucine-rich repeat (LRR) family protein | chr4:12400345-12403403 FORWARD LENGTH=2041	1
miR-395	AT2G17787.1	3	-1	1	21	1341	1361	CUGAAGUGUUUGGGGGAACUC	::::..:::::..:.::.::	UAGUUUUCCCAAGUAUUUUAG	Cleavage	| Symbols: | unknown protein; BEST Arabidopsis thaliana protein match is: unknown protein (TAIR:AT4G35940.2); Has 35333 Blast hits to 34131 proteins in 2444 species: Archae - 798; Bacteria - 22429; Metazoa - 974; Fungi - 991; Plants - 531; Viruses - 0; Other Eukaryotes - 9610 (source: NCBI BLink). | chr2:7731075-7733019 FORWARD LENGTH=1440	1
miR-395	AT3G29078.1	3	-1	1	21	1340	1360	CUGAAGUGUUUGGGGGAACUC	:: :::.::::...::::::	UAGCUCCUCCAAGUGCUUCAG	Cleavage	| Symbols: | transposable element gene | chr3:11065643-11069288 REVERSE LENGTH=3646	1
miR-395	AT5G12085.1	3	-1	1	21	4181	4201	CUGAAGUGUUUGGGGGAACUC	:::::::::..::::..:	ACUUUCCCCCAAGUACUUUGG	Cleavage	| Symbols: | transposable element gene | chr5:3904992-3909497 REVERSE LENGTH=4506	1
miR-395	AT2G47230.1	3	-1	1	21	1833	1853	CUGAAGUGUUUGGGGGAACUC	:::.::::::.:::: .::	AUGUUUCCCCAAGCACUCUAG	Cleavage	| Symbols: DUF6	ATDUF6 | DOMAIN OF UNKNOWN FUNCTION 724 6 | chr2:19387020-19390232 FORWARD LENGTH=2433	1
miR-395	AT2G47230.2	3	-1	1	21	1857	1877	CUGAAGUGUUUGGGGGAACUC	:::.::::::.:::: .::	AUGUUUCCCCAAGCACUCUAG	Cleavage	| Symbols: DUF6 | DOMAIN OF UNKNOWN FUNCTION 724 6 | chr2:19387020-19390234 FORWARD LENGTH=2459	1
miR-395	AT1G56423.1	3	-1	1	21	1151	1171	CUGAAGUGUUUGGGGGAACUC	.: : :::::::.:.:::::	UGGAUGCCCCAAAUAUUUCAG	Cleavage	| Symbols: | unknown protein; FUNCTIONS IN: molecular_function unknown; INVOLVED IN: biological_process unknown; LOCATED IN: endomembrane system; Has 30201 Blast hits to 17322 proteins in 780 species: Archae - 12; Bacteria - 1396; Metazoa - 17338; Fungi - 3422; Plants - 5037; Viruses - 0; Other Eukaryotes - 2996 (source: NCBI BLink). | chr1:21128912-21130839 FORWARD LENGTH=1257	1
miR-397	AT4G33230.1	3	-1	1	21	927	947	UCAUUGAGUGCAGCGUUGAUG	:::::::::::::::.:: :	CAUCAACGCUGCACUUAAAGC	Cleavage	| Symbols: | Plant invertase/pectin methylesterase inhibitor superfamily | chr4:16026591-16028754 REVERSE LENGTH=1830	1
miR-397	AT1G66670.1	3	-1	1	21	809	829	UCAUUGAGUGCAGCGUUGAUG	:::.::::::.: ::.::::	GAUCGACGCUGUAAUCGAUGA	Cleavage	| Symbols: CLPP3	NCLPP3 | CLP protease proteolytic subunit 3 | chr1:24863785-24865702 REVERSE LENGTH=1196	1
miR-397	AT3G60250.2	3	-1	1	21	232	252	UCAUUGAGUGCAGCGUUGAUG	::::::: :::::::::: :	AAUCAACGAUGCACUCAAUAA	Cleavage	| Symbols: CKB3 | casein kinase II beta chain 3 | chr3:22270337-22272113 REVERSE LENGTH=1356	1
miR-397	AT3G60250.1	3	-1	1	21	232	252	UCAUUGAGUGCAGCGUUGAUG	::::::: :::::::::: :	AAUCAACGAUGCACUCAAUAA	Cleavage	| Symbols: CKB3 | casein kinase II beta chain 3 | chr3:22270337-22272113 REVERSE LENGTH=1359	1
miR-397	AT5G11210.1	3	-1	1	21	1989	2009	UCAUUGAGUGCAGCGUUGAUG	::..:.:::::..::.::::	GAUUGAUGCUGCGUUCGAUGA	Cleavage	| Symbols: ATGLR2.5	GLR2.5 | glutamate receptor 2.5 | chr5:3571214-3574537 REVERSE LENGTH=2490	1
miR-397	AT1G20950.1	3	-1	1	21	583	603	UCAUUGAGUGCAGCGUUGAUG	.:.:::::::::::::: :	GGUUAACGCUGCACUCAAAGC	Cleavage	| Symbols: | Phosphofructokinase family protein | chr1:7297239-7301415 REVERSE LENGTH=2152	1
miR-397	AT3G06040.3	3	-1	1	21	296	316	UCAUUGAGUGCAGCGUUGAUG	::.... :::::::::::::	GAUUGGUCCUGCACUCAAUGA	Cleavage	| Symbols: | Ribosomal protein L12/ ATP-dependent Clp protease adaptor protein ClpS family protein | chr3:1824485-1825642 REVERSE LENGTH=657	1
miR-397	AT3G06040.1	3	-1	1	21	394	414	UCAUUGAGUGCAGCGUUGAUG	::.... :::::::::::::	GAUUGGUCCUGCACUCAAUGA	Cleavage	| Symbols: | Ribosomal protein L12/ ATP-dependent Clp protease adaptor protein ClpS family protein | chr3:1824376-1825663 REVERSE LENGTH=864	1
miR-397	AT3G06040.2	3	-1	1	21	783	803	UCAUUGAGUGCAGCGUUGAUG	::.... :::::::::::::	GAUUGGUCCUGCACUCAAUGA	Cleavage	| Symbols: | Ribosomal protein L12/ ATP-dependent Clp protease adaptor protein ClpS family protein | chr3:1824376-1825628 REVERSE LENGTH=1253	1
miR-397	AT1G19500.1	3	-1	1	21	271	291	UCAUUGAGUGCAGCGUUGAUG	..::: :: ::::.:::::::	UGUCACCGAUGCAUUCAAUGA	Cleavage	| Symbols: | unknown protein; FUNCTIONS IN: molecular_function unknown; INVOLVED IN: biological_process unknown; LOCATED IN: endomembrane system; EXPRESSED IN: 9 plant structures; EXPRESSED DURING: L mature pollen stage	M germinated pollen stage	4 anthesis	C globular stage	petal differentiation and expansion stage; BEST Arabidopsis thaliana protein match is: unknown protein (TAIR:AT2G35765.1); Has 9 Blast hits to 9 proteins in 2 species: Archae - 0; Bacteria - 0; Metazoa - 0; Fungi - 0; Plants - 9; Viruses - 0; Other Eukaryotes - 0 (source: NCBI BLink). | chr1:6754786-6755684 REVERSE LENGTH=557	1
miR-397	AT4G04545.1	3	-1	1	21	273	293	UCAUUGAGUGCAGCGUUGAUG	.:: :: ::::::::..::::	UAUAAAGGCUGCACUUGAUGA	Cleavage	| Symbols: | transposable element gene | chr4:2270611-2274896 FORWARD LENGTH=2649	1
miR-397	AT1G79920.2	3	-1	1	21	722	742	UCAUUGAGUGCAGCGUUGAUG	::::.:.::::.::: :::	GCUCAAUGUUGCAUUCAUUGA	Cleavage	| Symbols: | Heat shock protein 70 (Hsp 70) family protein | chr1:30058632-30062722 REVERSE LENGTH=2942	1
miR-397	AT1G79920.1	3	-1	1	21	744	764	UCAUUGAGUGCAGCGUUGAUG	::::.:.::::.::: :::	GCUCAAUGUUGCAUUCAUUGA	Cleavage	| Symbols: | Heat shock protein 70 (Hsp 70) family protein | chr1:30058632-30062744 REVERSE LENGTH=2964	1
miR-397	AT1G79930.1	3	-1	1	21	777	797	UCAUUGAGUGCAGCGUUGAUG	::::.:.::::.::: :::	GCUCAAUGUUGCAUUCAUUGA	Cleavage	| Symbols: HSP91 | heat shock protein 91 | chr1:30063478-30067547 REVERSE LENGTH=2997	1
miR-397	AT1G79930.2	3	-1	1	21	777	797	UCAUUGAGUGCAGCGUUGAUG	::::.:.::::.::: :::	GCUCAAUGUUGCAUUCAUUGA	Cleavage	| Symbols: HSP91 | heat shock protein 91 | chr1:30063476-30067547 REVERSE LENGTH=3016	1
miR-397	AT3G59100.1	3	-1	1	21	624	644	UCAUUGAGUGCAGCGUUGAUG	.:::: ::::::.:::.::	GGUCAAGGCUGCAUUCAGUGC	Cleavage	| Symbols: ATGSL11	gsl11 | glucan synthase-like 11 | chr3:21843407-21853860 FORWARD LENGTH=5766	1
miR-397	AT5G35530.1	3	-1	1	21	144	164	UCAUUGAGUGCAGCGUUGAUG	:. :::::: :::::::::	GUUUUACGCUGAACUCAAUGA	Translation	| Symbols: | Ribosomal protein S3 family protein | chr5:13710111-13712288 REVERSE LENGTH=1087	1
miR-397	AT5G14760.1	3	-1	1	21	940	960	UCAUUGAGUGCAGCGUUGAUG	:..: ::::.:::.:::::	ACUUGAAGCUGUACUUAAUGA	Cleavage	| Symbols: AO | L-aspartate oxidase | chr5:4768468-4772153 FORWARD LENGTH=2389	1
miR-398	AT3G27473.1	3	-1	1	21	806	826	GGAGCGACCUGAGAUCACAUG	:::::::.::::: .:.:::	AAUGUGAUUUCAGGAUGUUCC	Cleavage	| Symbols: | Cysteine/Histidine-rich C1 domain family protein | chr3:10169242-10171230 REVERSE LENGTH=1989	1
miR-398	AT1G19540.1	3	-1	1	21	491	511	GGAGCGACCUGAGAUCACAUG	.:::: .::::::::.:::..	UAUGUCGUCUCAGGUUGCUUU	Cleavage	| Symbols: | NmrA-like negative transcriptional regulator family protein | chr1:6765667-6767341 FORWARD LENGTH=1073	1
miR-399	AT3G57350.1	3	-1	1	21	402	422	GUGCAGUUCUCCUCUGGCACG	:::...::::::.::::.:.	AGUGUUGGAGGAGGACUGUAU	Cleavage	| Symbols: | Nucleoporin interacting component (Nup93/Nic96-like) family protein | chr3:21220387-21225305 REVERSE LENGTH=2802	1
miR-399	AT2G30115.1	3	-1	1	21	1058	1078	GUGCAGUUCUCCUCUGGCACG	:::::::: .:::.::::.	UUUGCCAGAGAGGAAUUGCAU	Translation	| Symbols: | Unknown gene | chr2:12858462-12860142 FORWARD LENGTH=1307	1
miR-399	AT2G34220.1	3	-1	1	21	1595	1614	GUGCAGUUCUCCUCUGGCACG	.:::::: :::::::.::.::	UGUGCCA-AGGAGAAUUGUAC	Cleavage	| Symbols: MEE20 | Protein with domains of unknown function (DUF627 and DUF629) | chr2:14450536-14453856 FORWARD LENGTH=2973	1
miR-408	AT1G05180.2	3	-1	1	21	1729	1749	CAGGGACGAGGCAGAGCAUGG	.: ::::.:::.:.::::.::	UCUUGCUUUGCUUUGUCCUUG	Cleavage	| Symbols: AXR1 | NAD(P)-binding Rossmann-fold superfamily protein | chr1:1498114-1501824 REVERSE LENGTH=1817	1
miR-408	AT1G05180.1	3	-1	1	21	1827	1847	CAGGGACGAGGCAGAGCAUGG	.: ::::.:::.:.::::.::	UCUUGCUUUGCUUUGUCCUUG	Cleavage	| Symbols: AXR1 | NAD(P)-binding Rossmann-fold superfamily protein | chr1:1498114-1501824 REVERSE LENGTH=1915	1
miR-408	AT1G05180.3	3	-1	1	21	1854	1874	CAGGGACGAGGCAGAGCAUGG	.: ::::.:::.:.::::.::	UCUUGCUUUGCUUUGUCCUUG	Cleavage	| Symbols: AXR1 | NAD(P)-binding Rossmann-fold superfamily protein | chr1:1498114-1501824 REVERSE LENGTH=1942	1
miR-408	AT1G34245.1	3	-1	1	21	145	165	CAGGGACGAGGCAGAGCAUGG	.:::.:.::::::::::. :	AUAUGUUUUGCCUCGUCCUAG	Cleavage	| Symbols: EPF2 | Putative membrane lipoprotein | chr1:12472868-12473754 FORWARD LENGTH=608	1
miR-408	AT5G57123.1	3	-1	1	21	352	372	CAGGGACGAGGCAGAGCAUGG	:::.::::..::::.:::	GGAUGUUCUGUUUCGUUCCUC	Cleavage	| Symbols: | unknown protein; BEST Arabidopsis thaliana protein match is: unknown protein (TAIR:AT4G29905.1); Has 30201 Blast hits to 17322 proteins in 780 species: Archae - 12; Bacteria - 1396; Metazoa - 17338; Fungi - 3422; Plants - 5037; Viruses - 0; Other Eukaryotes - 2996 (source: NCBI BLink). | chr5:23126922-23127654 REVERSE LENGTH=733	1
miR-408	AT4G02940.1	3	-1	1	21	1924	1944	CAGGGACGAGGCAGAGCAUGG	: ::::::::..:: ::.:::	CAAUGCUCUGUUUCUUCUCUG	Cleavage	| Symbols: | oxidoreductase	2OG-Fe(II) oxygenase family protein | chr4:1306503-1310946 FORWARD LENGTH=2112	1
miR-408	AT1G11050.1	3	-1	1	21	616	636	CAGGGACGAGGCAGAGCAUGG	:::::.::.::.:::.::	UGAUGCUUUGUCUUGUCUCUU	Cleavage	| Symbols: | Protein kinase superfamily protein | chr1:3681888-3684169 FORWARD LENGTH=2282	1
miR-408	AT2G01730.1	3	-1	1	21	1414	1434	CAGGGACGAGGCAGAGCAUGG	::: : :::..:::::::::	ACAUCCCCUGUUUCGUCCCUG	Cleavage	| Symbols: ATCPSF73-II	EDA26	CPSF73-II | cleavage and polyadenylation specificity factor 73 kDa subunit-II | chr2:320478-323947 FORWARD LENGTH=2063	1
miR-408	AT3G24240.1	3	-1	1	21	3503	3523	CAGGGACGAGGCAGAGCAUGG	: ::::::.:::::.:::	AGUUUCUCUGCUUCGUCUCUG	Cleavage	| Symbols: | Leucine-rich repeat receptor-like protein kinase family protein | chr3:8780424-8784368 FORWARD LENGTH=3771	1
miR-408	AT3G11350.1	3	-1	1	21	209	229	CAGGGACGAGGCAGAGCAUGG	:: . :::.::::::::::	AGAUCUGCUGUCUCGUCCCUG	Cleavage	| Symbols: | Pentatricopeptide repeat (PPR) superfamily protein | chr3:3558495-3560078 FORWARD LENGTH=1080	1
miR-499	AT5G49770.1	3	-1	1	21	968	988	UUAAGACUUGCAGUGAUGUUU	:.::::. :: ::::::::::	AGACAUUCCUUCAAGUCUUAA	Translation	| Symbols: | Leucine-rich repeat protein kinase family protein | chr5:20222669-20227267 FORWARD LENGTH=3032	1
miR-499	AT1G20650.1	3	-1	1	21	472	492	UUAAGACUUGCAGUGAUGUUU	:::...::.:::::::::	CCCCAUUGUUGUAAGUCUUAA	Cleavage	| Symbols: | Protein kinase superfamily protein | chr1:7158244-7160526 REVERSE LENGTH=1828	1
miR-499	AT1G14430.1	3	-1	1	21	71	91	UUAAGACUUGCAGUGAUGUUU	:.: : ::::::.::::::.:	AGAGAGCACUGCGAGUCUUGA	Cleavage	| Symbols: | glyoxal oxidase-related protein | chr1:4934120-4936100 FORWARD LENGTH=1981	1
miR-499	AT4G07947.1	3	-1	1	21	3999	4019	UUAAGACUUGCAGUGAUGUUU	: :::. .::::::::::::	CAUCAUUUUUGCAAGUCUUAA	Cleavage	| Symbols: | transposable element gene | chr4:4752023-4756955 FORWARD LENGTH=4933	1
miR-499	AT4G09500.1	3	-1	1	21	635	655	UUAAGACUUGCAGUGAUGUUU	: :::::: ::.:::::::	UCAGAUCACUACAGGUCUUAA	Translation	| Symbols: | UDP-Glycosyltransferase superfamily protein | chr4:6018170-6019759 FORWARD LENGTH=1515	1
miR-499	AT4G09500.2	3	-1	1	21	670	690	UUAAGACUUGCAGUGAUGUUU	: :::::: ::.:::::::	UCAGAUCACUACAGGUCUUAA	Translation	| Symbols: | UDP-Glycosyltransferase superfamily protein | chr4:6018135-6019759 FORWARD LENGTH=1625	1
miR-529	AT1G53160.1	3	-1	1	21	585	607	AGAAGAGAGAGAGU--ACAGCUU	::::::: .:::::::::::::	AAGCUGUCUGCUCUCUCUCUUCU	Cleavage	| Symbols: SPL4 | squamosa promoter binding protein-like 4 | chr1:19806421-19807301 FORWARD LENGTH=803	1
miR-529	AT3G16120.1	3	-1	1	21	621	641	AGAAGAGAGAGAGUACAGCUU	::::::: ::.:.:.::::.:	AAGCUGUUCUUUUUUUCUUUU	Cleavage	| Symbols: | Dynein light chain type 1 family protein | chr3:5464769-5465531 FORWARD LENGTH=684	1
miR-529	AT2G34190.1	3	-1	1	21	1833	1853	AGAAGAGAGAGAGUACAGCUU	:::.: ::::::::.:.::.:	AAGUUUUACUCUCUUUUUUUU	Cleavage	| Symbols: | Xanthine/uracil permease family protein | chr2:14436809-14439516 FORWARD LENGTH=1940	1
miR-529	AT3G18145.1	3	-1	1	21	1207	1227	AGAAGAGAGAGAGUACAGCUU	.::.::::::.:::::. :::	GAGUUGUACUUUCUCUUCUCU	Cleavage	| Symbols: | pseudogene	similar to putative carbamoyl phosphate synthase small subunit	blastp match of 89% identity and 4.4e-115 P-value to GP|21535793|emb|CAC85725.1||AJ319873 putative carbamoyl phosphate synthase small subunit {Nicotiana tabacum} | chr3:6214980-6217276 FORWARD LENGTH=2297	1
miR-529	AT2G45500.2	3	-1	1	21	1627	1647	AGAAGAGAGAGAGUACAGCUU	::.::::::.:.:.:.::.:	UAGUUGUACUUUUUUUUUUUU	Cleavage	| Symbols: | AAA-type ATPase family protein | chr2:18749813-18752851 REVERSE LENGTH=1746	1
miR-529	AT2G45500.1	3	-1	1	21	1639	1659	AGAAGAGAGAGAGUACAGCUU	::.::::::.:.:.:.::.:	UAGUUGUACUUUUUUUUUUUU	Cleavage	| Symbols: | AAA-type ATPase family protein | chr2:18749798-18752851 REVERSE LENGTH=1773	1
miR-529	AT3G61110.1	3	-1	1	21	362	382	AGAAGAGAGAGAGUACAGCUU	:.::::: .:::.:.::::.:	AGGCUGUUUUCUUUUUCUUUU	Cleavage	| Symbols: ARS27A	RS27A | ribosomal protein S27 | chr3:22611634-22612904 FORWARD LENGTH=609	1
miR-529	AT1G42140.1	3	-1	1	21	2872	2892	AGAAGAGAGAGAGUACAGCUU	:::.: : .::::::::::::	AAGUUCUCUUCUCUCUCUUCU	Cleavage	| Symbols: | transposable element gene | chr1:15736521-15741101 REVERSE LENGTH=4581	1
miR-529	AT3G31390.1	3	-1	1	21	922	942	AGAAGAGAGAGAGUACAGCUU	:::.: : .::::::::::::	AAGUUCUCUUCUCUCUCUUCU	Cleavage	| Symbols: | transposable element gene | chr3:12760805-12762223 REVERSE LENGTH=1419	1
miR-529	AT2G40270.2	3	-1	1	21	545	565	AGAAGAGAGAGAGUACAGCUU	:.:: ::.::.:.:.::::::	AGGCGGUGCUUUUUUUCUUCU	Cleavage	| Symbols: | Protein kinase family protein | chr2:16821934-16824461 REVERSE LENGTH=1785	1
miR-529	AT2G40270.1	3	-1	1	21	611	631	AGAAGAGAGAGAGUACAGCUU	:.:: ::.::.:.:.::::::	AGGCGGUGCUUUUUUUCUUCU	Cleavage	| Symbols: | Protein kinase family protein | chr2:16821934-16824506 REVERSE LENGTH=1851	1
miR-529	AT2G10320.1	3	-1	1	21	2312	2332	AGAAGAGAGAGAGUACAGCUU	:::.: : .::::::::::::	AAGUUCUCUUCUCUCUCUUCU	Cleavage	| Symbols: | transposable element gene | chr2:3973249-3975866 FORWARD LENGTH=2618	1
miR-529	AT1G36530.1	3	-1	1	21	2412	2432	AGAAGAGAGAGAGUACAGCUU	:::.: : .::::::::::::	AAGUUCUCUUCUCUCUCUUCU	Cleavage	| Symbols: | transposable element gene | chr1:13782102-13784776 REVERSE LENGTH=2675	1
miR-529	AT2G11750.1	3	-1	1	21	2366	2386	AGAAGAGAGAGAGUACAGCUU	:::.: : .::::::::::::	AAGUUCUCUUCUCUCUCUUCU	Cleavage	| Symbols: | transposable element gene | chr2:4711129-4713879 FORWARD LENGTH=2751	1
miR-529	AT5G29337.1	3	-1	1	21	2538	2558	AGAAGAGAGAGAGUACAGCUU	:::.: : .::::::::::::	AAGUUCUCUUCUCUCUCUUCU	Cleavage	| Symbols: | transposable element gene | chr5:11161135-11163918 FORWARD LENGTH=2784	1
miR-529	AT4G08103.1	3	-1	1	21	1939	1959	AGAAGAGAGAGAGUACAGCUU	:::.: : .::::::::::::	AAGUUCUCUUCUCUCUCUUCU	Cleavage	| Symbols: | transposable element gene | chr4:5017421-5020336 FORWARD LENGTH=2916	1
miR-529	AT4G06694.1	3	-1	1	21	2850	2870	AGAAGAGAGAGAGUACAGCUU	:::.: : .::::::::::::	AAGUUUUCUUCUCUCUCUUCU	Cleavage	| Symbols: | transposable element gene | chr4:3931412-3934516 REVERSE LENGTH=3105	1
miR-529	AT3G29641.1	3	-1	1	21	2842	2862	AGAAGAGAGAGAGUACAGCUU	:::.: : .::::::::::::	AAGUUCUCUUCUCUCUCUUCU	Cleavage	| Symbols: | transposable element gene | chr3:11490749-11493971 REVERSE LENGTH=3223	1
miR-529	AT1G38300.1	3	-1	1	21	3187	3207	AGAAGAGAGAGAGUACAGCUU	:::.: : .::::::::::::	AAGUUUUCUUCUCUCUCUUCU	Cleavage	| Symbols: | transposable element gene | chr1:14403154-14406576 REVERSE LENGTH=3423	1
miR-529	AT5G32654.1	3	-1	1	21	2834	2854	AGAAGAGAGAGAGUACAGCUU	:::.: : .::::::::::::	AAGUUCUCUUCUCUCUCUUCU	Cleavage	| Symbols: | transposable element gene | chr5:12317804-12321334 REVERSE LENGTH=3531	1
miR-529	AT1G38423.1	3	-1	1	21	2945	2965	AGAAGAGAGAGAGUACAGCUU	:::.: : .::::::::::::	AAGUUUUCUUCUCUCUCUUCU	Cleavage	| Symbols: | transposable element gene | chr1:14467816-14471421 REVERSE LENGTH=3606	1
miR-529	AT5G34862.1	3	-1	1	21	2832	2852	AGAAGAGAGAGAGUACAGCUU	:::.: : .::::::::::::	AAGUUCUCUUCUCUCUCUUCU	Cleavage	| Symbols: | transposable element gene | chr5:13143974-13147606 REVERSE LENGTH=3633	1
miR-529	AT1G42695.1	3	-1	1	21	2882	2902	AGAAGAGAGAGAGUACAGCUU	:::.: : .::::::::::::	AAGUUCUCUUCUCUCUCUUCU	Cleavage	| Symbols: | transposable element gene | chr1:16046270-16049993 FORWARD LENGTH=3724	1
miR-529	AT1G38230.1	3	-1	1	21	3292	3312	AGAAGAGAGAGAGUACAGCUU	:::.: : .::::::::::::	AAGUUUUCUUCUCUCUCUUCU	Cleavage	| Symbols: | transposable element gene | chr1:14357006-14361028 REVERSE LENGTH=4023	1
miR-529	AT1G36130.1	3	-1	1	21	2724	2744	AGAAGAGAGAGAGUACAGCUU	:::.: : .::::::::::::	AAGUUCUCUUCUCUCUCUUCU	Cleavage	| Symbols: | transposable element gene | chr1:13516325-13520545 REVERSE LENGTH=4221	1
miR-529	AT3G43625.1	3	-1	1	21	5302	5322	AGAAGAGAGAGAGUACAGCUU	.::::::.:.::::::.:	UCCUUGUACUUUUUCUCUUUU	Cleavage	| Symbols: | transposable element gene | chr3:15532185-15538492 REVERSE LENGTH=6308	1
miR-529	AT3G13380.1	3	-1	1	21	365	385	AGAAGAGAGAGAGUACAGCUU	:::::::.:::: :::::	UCUCUGUACUUUCUCCCUUCU	Cleavage	| Symbols: BRL3 | BRI1-like 3 | chr3:4346557-4350923 FORWARD LENGTH=4274	1
miR-529	AT5G18020.1	3	-1	1	21	428	448	AGAAGAGAGAGAGUACAGCUU	.:::: : .:::::.::::::	GAGCUUUUUUCUCUUUCUUCU	Cleavage	| Symbols: | SAUR-like auxin-responsive protein family | chr5:5966183-5966677 REVERSE LENGTH=495	1
miR-529	AT5G18010.1	3	-1	1	21	431	451	AGAAGAGAGAGAGUACAGCUU	.:::: : .:::::.::::::	GAGCUUUUUUCUCUUUCUUCU	Cleavage	| Symbols: | SAUR-like auxin-responsive protein family | chr5:5962897-5963405 REVERSE LENGTH=509	1
miR-529	AT3G08680.2	3	-1	1	21	149	169	AGAAGAGAGAGAGUACAGCUU	:: :: ::::::::::::::	AAUCUCCACUCUCUCUCUUCU	Cleavage	| Symbols: | Leucine-rich repeat protein kinase family protein | chr3:2637560-2640838 FORWARD LENGTH=2648	1
miR-529	AT3G08680.1	3	-1	1	21	117	137	AGAAGAGAGAGAGUACAGCUU	:: :: ::::::::::::::	AAUCUCCACUCUCUCUCUUCU	Cleavage	| Symbols: | Leucine-rich repeat protein kinase family protein | chr3:2637592-2640838 FORWARD LENGTH=2536	1
miR-529	AT2G17770.2	3	-1	1	21	792	812	AGAAGAGAGAGAGUACAGCUU	.::::::.:.:.::::::	CUUUUGUACUUUUUUUCUUCU	Cleavage	| Symbols: BZIP27 | basic region/leucine zipper motif 27 | chr2:7723103-7724323 FORWARD LENGTH=960	1
miR-529	AT5G05920.1	3	-1	1	21	854	874	AGAAGAGAGAGAGUACAGCUU	: ::::::.:.:: :::::.:	AUGCUGUAUUUUCACUCUUUU	Cleavage	| Symbols: DHS	EDA22 | deoxyhypusine synthase | chr5:1777547-1779826 REVERSE LENGTH=1468	1
miR-529	AT5G05920.2	3	-1	1	21	850	870	AGAAGAGAGAGAGUACAGCUU	: ::::::.:.:: :::::.:	AUGCUGUAUUUUCACUCUUUU	Cleavage	| Symbols: DHS | deoxyhypusine synthase | chr5:1777552-1779822 REVERSE LENGTH=1544	1
miR-529	AT4G14900.1	3	-1	1	21	1781	1801	AGAAGAGAGAGAGUACAGCUU	:.:::: :::::::.::.:	UUGUUGUAAUCUCUCUUUUUU	Cleavage	| Symbols: | FRIGIDA-like protein | chr4:8521522-8523705 REVERSE LENGTH=1934	1
miR-529	AT5G18050.1	3	-1	1	21	420	440	AGAAGAGAGAGAGUACAGCUU	:::: : .:::::.::::::	UAGCUUUUUUCUCUUUCUUCU	Cleavage	| Symbols: | SAUR-like auxin-responsive protein family | chr5:5974567-5975054 REVERSE LENGTH=488	1
miR-529	ATMG00140.1	3	-1	1	21	107	127	AGAAGAGAGAGAGUACAGCUU	::.:: ::.::::::::::	CAGUUGACCUUUCUCUCUUCU	Cleavage	| Symbols: ORF167 | hypothetical protein | chrM:34599-35102 FORWARD LENGTH=504	1
miR-529	AT5G18860.1	3	-1	1	21	1906	1926	AGAAGAGAGAGAGUACAGCUU	.:: : : :::::::::::::	GAGAUUUCCUCUCUCUCUUCU	Cleavage	| Symbols: | inosine-uridine preferring nucleoside hydrolase family protein | chr5:6290676-6295811 FORWARD LENGTH=3250	1
miR-529	AT2G06180.1	3	-1	1	21	244	264	AGAAGAGAGAGAGUACAGCUU	:: :.::.::::::::::	UUUCUCUGCUUUCUCUCUUCU	Cleavage	| Symbols: | transposable element gene | chr2:2419319-2422450 REVERSE LENGTH=3132	1
miR-529	AT3G30300.1	3	-1	1	21	326	346	AGAAGAGAGAGAGUACAGCUU	:: :.::.::::::::::	UCUCUCUGCUUUCUCUCUUCU	Cleavage	| Symbols: | O-fucosyltransferase family protein | chr3:11921198-11924574 REVERSE LENGTH=2486	1
miR-530	AT1G31630.1	3	-1	1	21	517	537	UGCAUUUGCACCUGCACCUUG	.:::::.:::::...:::.	GCGGGUGCGGGUGCGGGUGCG	Cleavage	| Symbols: AGL86 | AGAMOUS-like 86 | chr1:11318528-11319547 REVERSE LENGTH=1020	1
miR-530	AT3G42478.1	3	-1	1	21	904	924	UGCAUUUGCACCUGCACCUUG	.:::: ::::::.::: :::	GGAGGUUCAGGUGUAAACGCA	Cleavage	| Symbols: | transposable element gene | chr3:14624308-14627037 FORWARD LENGTH=2730	1
miR-530	AT1G44840.1	3	-1	1	21	904	924	UGCAUUUGCACCUGCACCUUG	.:::: ::::::.::: :::	GGAGGUUCAGGUGUAAACGCA	Cleavage	| Symbols: | transposable element gene | chr1:16943330-16946110 FORWARD LENGTH=2781	1
miR-530	AT2G10400.1	3	-1	1	21	761	781	UGCAUUUGCACCUGCACCUUG	.:::: ::::::.::: :::	GGAGGUUCAGGUGUAAACGCA	Cleavage	| Symbols: | transposable element gene | chr2:4001686-4004495 REVERSE LENGTH=2810	1
miR-530	AT4G03981.1	3	-1	1	21	905	925	UGCAUUUGCACCUGCACCUUG	.:::: ::::::.::: :::	GGAGGUUCAGGUGUAAACGCA	Cleavage	| Symbols: | transposable element gene | chr4:1905878-1908724 REVERSE LENGTH=2847	1
miR-530	AT1G33070.1	3	-1	1	21	226	246	UGCAUUUGCACCUGCACCUUG	:: :::.:::::...::::	UCAGUUGCGGGUGCGGGUGCA	Cleavage	| Symbols: | MADS-box family protein | chr1:11982889-11985299 FORWARD LENGTH=498	1
miR-530	AT1G55650.1	3	-1	1	21	892	912	UGCAUUUGCACCUGCACCUUG	:::: :: ::::::.::::	GCAGGUACAAGUGCAAGUGCA	Cleavage	| Symbols: | HMG (high mobility group) box protein with ARID/BRIGHT DNA-binding domain | chr1:20796340-20798481 FORWARD LENGTH=1014	1
miR-530	AT3G13860.1	3	-1	1	21	555	575	UGCAUUUGCACCUGCACCUUG	.: ::::::::.:::::..	GUGGCUGCAGGUGUAAAUGUG	Cleavage	| Symbols: HSP60-3A | heat shock protein 60-3A | chr3:4561517-4565279 REVERSE LENGTH=2052	1
miR-7475	AT4G03100.1	3	-1	1	20	111	130	CCGCCGCCGCCGCGCCCUCC	::::: .:::::::::: ::	GGAGGUUGCGGCGGCGGAGG	Cleavage	| Symbols: | Rho GTPase activating protein with PAK-box/P21-Rho-binding domain | chr4:1374281-1376231 FORWARD LENGTH=1691	1
miR-7475	AT1G07135.1	3	-1	1	20	246	265	CCGCCGCCGCCGCGCCCUCC	::::: ::::: :::::.::	GGAGGACGCGGAGGCGGUGG	Cleavage	| Symbols: | glycine-rich protein | chr1:2189928-2190659 REVERSE LENGTH=732	1
miR-7475	AT2G16440.1	3	-1	1	20	267	286	CCGCCGCCGCCGCGCCCUCC	::::: ::::.::.:::::	GGAGGUGGCGGUGGUGGCGG	Cleavage	| Symbols: MCM4 | Minichromosome maintenance (MCM2/3/5) family protein | chr2:7126357-7130685 REVERSE LENGTH=2743	1
miR-7475	AT1G09176.1	3	-1	1	20	214	233	CCGCCGCCGCCGCGCCCUCC	::::: ::.::.::.::.::	GGAGGUCGUGGUGGUGGUGG	Cleavage	| Symbols: | unknown protein; FUNCTIONS IN: molecular_function unknown; INVOLVED IN: biological_process unknown; LOCATED IN: endomembrane system; Has 30201 Blast hits to 17322 proteins in 780 species: Archae - 12; Bacteria - 1396; Metazoa - 17338; Fungi - 3422; Plants - 5037; Viruses - 0; Other Eukaryotes - 2996 (source: NCBI BLink). | chr1:2964152-2964604 FORWARD LENGTH=453	1
miR-7475	AT3G06130.1	3	-1	1	20	645	664	CCGCCGCCGCCGCGCCCUCC	::::: :.::::::::.::	GGAGGAGGUGGCGGCGGUGG	Cleavage	| Symbols: | Heavy metal transport/detoxification superfamily protein | chr3:1852889-1855063 REVERSE LENGTH=1865	1
miR-7475	AT3G06130.2	3	-1	1	20	645	664	CCGCCGCCGCCGCGCCCUCC	::::: :.::::::::.::	GGAGGAGGUGGCGGCGGUGG	Cleavage	| Symbols: | Heavy metal transport/detoxification superfamily protein | chr3:1852884-1855063 REVERSE LENGTH=1643	1
miR-7475	AT4G22020.1	3	-1	1	20	418	437	CCGCCGCCGCCGCGCCCUCC	::::: ::::.:::::.::	GGAGGAGGCGGUGGCGGUGG	Cleavage	| Symbols: | pseudogene	hypothetical protein	similar to uncharacterized glycine-rich protein (GI:7269047) {Arabidopsis thaliana} | chr4:11669266-11670456 FORWARD LENGTH=1191	1
miR-7475	AT2G26080.1	3	-1	1	20	708	727	CCGCCGCCGCCGCGCCCUCC	:: ::. ::::::::::::	UGAAGGUACGGCGGCGGCGG	Cleavage	| Symbols: AtGLDP2	GLDP2 | glycine decarboxylase P-protein 2 | chr2:11109003-11113828 REVERSE LENGTH=3504	1
miR-7475	AT1G02160.2	3	-1	1	20	64	83	CCGCCGCCGCCGCGCCCUCC	: : :::::::::::::::	GAAAGGCGCGGCGGCGGCGU	Cleavage	| Symbols: | Cox19 family protein (CHCH motif) | chr1:410748-411597 FORWARD LENGTH=567	1
miR-7475	AT4G31580.1	3	-1	1	20	343	362	CCGCCGCCGCCGCGCCCUCC	:: : :::.::.::::::::	GGUGAGCGUGGUGGCGGCGG	Cleavage	| Symbols: SRZ-22	SRZ22	RSZP22	RSZ22	At-RSZ22 | serine/arginine-rich 22 | chr4:15306654-15308347 FORWARD LENGTH=1012	1
miR-7475	AT4G31580.2	3	-1	1	20	299	318	CCGCCGCCGCCGCGCCCUCC	:: : :::.::.::::::::	GGUGAGCGUGGUGGCGGCGG	Cleavage	| Symbols: SRZ-22	SRZ22	RSZP22	RSZ22	At-RSZ22 | serine/arginine-rich 22 | chr4:15306702-15308347 FORWARD LENGTH=968	1
miR-7475	AT1G02160.1	3	-1	1	20	64	83	CCGCCGCCGCCGCGCCCUCC	: : :::::::::::::::	GAAAGGCGCGGCGGCGGCGU	Cleavage	| Symbols: | Cox19 family protein (CHCH motif) | chr1:410748-411597 FORWARD LENGTH=485	1
miR-7475	AT4G39260.2	3	-1	1	20	476	495	CCGCCGCCGCCGCGCCCUCC	::::: ::::.::.:::::	GGAGGAGGCGGUGGUGGCGG	Cleavage	| Symbols: CCR1	ATGRP8	GR-RBP8	GRP8 | cold	circadian rhythm	and RNA binding 1 | chr4:18273899-18275079 REVERSE LENGTH=769	2
miR-7475	AT1G75550.1	3	-1	1	20	244	263	CCGCCGCCGCCGCGCCCUCC	::::: :.:::::.:::::	GGAGGAGGUGGCGGUGGCGG	Cleavage	| Symbols: | glycine-rich protein | chr1:28369437-28369940 REVERSE LENGTH=504	1
miR-7475	AT2G38280.2	3	-1	1	20	339	358	CCGCCGCCGCCGCGCCCUCC	:: :: :::::::::::::	GGUGGCGGCGGCGGCGGCGG	Cleavage	| Symbols: FAC1	ATAMPD | AMP deaminase	putative / myoadenylate deaminase	putative | chr2:16033449-16038876 REVERSE LENGTH=2849	1
miR-7475	AT2G38280.1	3	-1	1	20	339	358	CCGCCGCCGCCGCGCCCUCC	:: :: :::::::::::::	GGUGGCGGCGGCGGCGGCGG	Cleavage	| Symbols: FAC1	ATAMPD | AMP deaminase	putative / myoadenylate deaminase	putative | chr2:16033448-16038876 REVERSE LENGTH=2835	1
miR-7475	AT5G26622.1	3	-1	1	20	342	361	CCGCCGCCGCCGCGCCCUCC	:: :: :::::::::::::	GGCGGCGGCGGCGGCGGCGG	Cleavage	| Symbols: | Beta-galactosidase related protein | chr5:9355980-9357436 REVERSE LENGTH=1457	1
miR-7475	AT4G02425.1	3	-1	1	20	409	428	CCGCCGCCGCCGCGCCCUCC	:::: ::::::::::::	CGAGGAAGCGGCGGCGGCGU	Cleavage	| Symbols: | unknown protein; FUNCTIONS IN: molecular_function unknown; INVOLVED IN: biological_process unknown; LOCATED IN: chloroplast; Has 29 Blast hits to 28 proteins in 15 species: Archae - 0; Bacteria - 0; Metazoa - 6; Fungi - 0; Plants - 23; Viruses - 0; Other Eukaryotes - 0 (source: NCBI BLink). | chr4:1067280-1068785 REVERSE LENGTH=1162	1
miR-7475	AT5G14690.1	3	-1	1	20	438	457	CCGCCGCCGCCGCGCCCUCC	: :: .:::::::.:::::	UGCGGCUGCGGCGGUGGCGG	Cleavage	| Symbols: | unknown protein; BEST Arabidopsis thaliana protein match is: unknown protein (TAIR:AT3G01516.1); Has 86 Blast hits to 86 proteins in 16 species: Archae - 0; Bacteria - 0; Metazoa - 0; Fungi - 0; Plants - 84; Viruses - 2; Other Eukaryotes - 0 (source: NCBI BLink). | chr5:4733762-4734547 REVERSE LENGTH=786	1
miR-7475	AT4G39260.3	3	-1	1	20	317	336	CCGCCGCCGCCGCGCCCUCC	:::: ::::.::.:::::	AGAGGUAGCGGUGGUGGCGG	Cleavage	| Symbols: CCR1	ATGRP8	GR-RBP8	GRP8 | cold	circadian rhythm	and RNA binding 1 | chr4:18273899-18275022 REVERSE LENGTH=610	1
miR-K12-11-5p	AT4G06612.1	3	-1	1	24	162	185	GGUCACAGCUUAAACAUUUCUAGG	:.:::: :::::::.::::::.:	CUUAGAUAUGUUUAGGCUGUGGCG	Cleavage	| Symbols: | transposable element gene | chr4:3721430-3722077 REVERSE LENGTH=648	1
miR-K12-11-5p	AT3G49580.1	3	-1	1	24	164	187	GGUCACAGCUUAAACAUUUCUAGG	::::::: :::::.::::.:	GACAGAAAUGAUUAAGUUGUGGCA	Cleavage	| Symbols: LSU1 | response to low sulfur 1 | chr3:18375269-18375784 REVERSE LENGTH=516	1
miR-K12-11-5p	AT3G09700.1	3	-1	1	24	210	233	GGUCACAGCUUAAACAUUUCUAGG	::. :::::::::: ::::	AUGGCAAGCGUUUAAGCUGAGACC	Cleavage	| Symbols: | Chaperone DnaJ-domain superfamily protein | chr3:2974802-2976277 REVERSE LENGTH=769	1
Novel predicted miRNAs
miRNA_Acc.	Target_Acc.	Expectation	UPE$	miRNA_start	miRNA_end	Target_start	Target_end	miRNA_aligned_fragment	alignment	Target_aligned_fragment	Inhibition	Target_Desc.	Multiplicity
ipa-miR-n456	AT5G07190.2	1.5	-1	1	22	106	127	GACAGAAAGAGAAGUGAGCACA	:.:: ::::::::::::::	GACGUUCCCUUCUCUUUCUGUC	Cleavage	| Symbols: ATS3 | seed gene 3 | chr5:2237507-2238671 FORWARD LENGTH=1017	1
ipa-miR-n456	AT5G07190.1	1.5	-1	1	22	51	72	GACAGAAAGAGAAGUGAGCACA	:.:: ::::::::::::::	GACGUUCCCUUCUCUUUCUGUC	Cleavage	| Symbols: ATS3 | seed gene 3 | chr5:2237562-2238662 FORWARD LENGTH=864	1
ipa-miR-n568	AT5G47610.1	1.5	-1	1	21	168	188	GUGAAGAGAGAGAGUACAGCU	: .:::.:::::::::::.::	AUUUGUGCUCUCUCUCUUUAC	Cleavage	| Symbols: | RING/U-box superfamily protein | chr5:19301188-19301913 REVERSE LENGTH=726	1
ipa-miR-n344	AT5G20420.1	2	-1	1	24	283	306	GAAGCCUUUGGGGAGGGUGGACCA	:::..:::..:::::::::::	AUAUCCGUCCUUUCCAAAGGCUUC	Cleavage	| Symbols: CHR42 | chromatin remodeling 42 | chr5:6899015-6904167 REVERSE LENGTH=3914	1
ipa-miR-n456	AT5G66960.1	2	-1	1	22	1075	1096	GACAGAAAGAGAAGUGAGCACA	::.::::::::::: :::::	CCUGUUCACUUCUCUUCCUGUC	Cleavage	| Symbols: | Prolyl oligopeptidase family protein | chr5:26736209-26739493 REVERSE LENGTH=2379	1
ipa-miR-n568	AT1G78720.1	2	-1	1	21	108	128	GUGAAGAGAGAGAGUACAGCU	::::. ::::::::::::.	CACUGUGAUCUCUCUCUUCAU	Cleavage	| Symbols: | SecY protein transport family protein | chr1:29605629-29607510 FORWARD LENGTH=1428	1
ipa-miR-n568	AT3G11200.2	2	-1	1	21	20	40	GUGAAGAGAGAGAGUACAGCU	.::: :::::::::::::.	UAUUGUUCUCUCUCUCUUCAU	Cleavage	| Symbols: AL2 | alfin-like 2 | chr3:3508042-3510552 REVERSE LENGTH=1404	1
ipa-miR-n568	AT3G11200.1	2	-1	1	21	95	115	GUGAAGAGAGAGAGUACAGCU	.::: :::::::::::::.	UAUUGUUCUCUCUCUCUUCAU	Cleavage	| Symbols: AL2 | alfin-like 2 | chr3:3508043-3510627 REVERSE LENGTH=1294	1
ipa-miR-n568	AT5G27130.1	2	-1	1	21	27	47	GUGAAGAGAGAGAGUACAGCU	.: ::::::::::.:::::	GCUUCUACUCUCUCUUUUCAC	Cleavage	| Symbols: AGL39 | AGAMOUS-like 39 | chr5:9546547-9547553 FORWARD LENGTH=1007	1
ipa-miR-n85	AT1G04950.3	2	-1	1	21	2041	2061	AAAGGGGUGACCUGAGAACAC	::::::::::::: :.::::	UUGUUCUCAGGUCAACUCUUU	Cleavage	| Symbols: TAFII59	TAF6	ATTAF6 | TATA BOX ASSOCIATED FACTOR II 59 | chr1:1403085-1407496 REVERSE LENGTH=2328	1
ipa-miR-n85	AT1G04950.1	2	-1	1	21	1905	1925	AAAGGGGUGACCUGAGAACAC	::::::::::::: :.::::	UUGUUCUCAGGUCAACUCUUU	Cleavage	| Symbols: TAFII59	TAF6	ATTAF6 | TATA BOX ASSOCIATED FACTOR II 59 | chr1:1403085-1407468 REVERSE LENGTH=2192	1
ipa-miR-n85	AT1G04950.2	2	-1	1	21	1823	1843	AAAGGGGUGACCUGAGAACAC	::::::::::::: :.::::	UUGUUCUCAGGUCAACUCUUU	Cleavage	| Symbols: TAFII59	TAF6	ATTAF6 | TATA BOX ASSOCIATED FACTOR II 59 | chr1:1403085-1407501 REVERSE LENGTH=2110	1
ipa-miR-n94	AT1G18340.1	2	-1	1	21	1048	1068	CGGAUGCAGCAUCAUCAAGAU	: :::::::::::: ::::.:	AACUUGAUGAUGCUUCAUCUG	Cleavage	| Symbols: | basal transcription factor complex subunit-related | chr1:6311483-6313931 REVERSE LENGTH=1232	1
ipa-miR-n162	AT3G06440.2	2.5	-1	1	22	840	861	CGUGAUAUUGGCACGGCUCAAU	:::: :::::::::::.:	GAAGAGCGAUGCCAAUAUCAUG	Cleavage	| Symbols: | Galactosyltransferase family protein | chr3:1972913-1975754 REVERSE LENGTH=2081	1
ipa-miR-n162	AT3G06440.1	2.5	-1	1	22	840	861	CGUGAUAUUGGCACGGCUCAAU	:::: :::::::::::.:	GAAGAGCGAUGCCAAUAUCAUG	Cleavage	| Symbols: | Galactosyltransferase family protein | chr3:1972622-1975754 REVERSE LENGTH=2282	1
ipa-miR-n258	AT4G13170.1	2.5	-1	1	22	226	247	AUUCCUAAGGGAUCGCAUGAUC	:::: :::.:::::::::	GUACAUGAGAUUCCUUAGGAAA	Cleavage	| Symbols: | Ribosomal protein L13 family protein | chr4:7654944-7656594 REVERSE LENGTH=862	1
ipa-miR-n344	AT3G22520.1	2.5	-1	1	24	1854	1877	GAAGCCUUUGGGGAGGGUGGACCA	:.:::.: .:.::::::::::	AAAUUCACUCCUCUCAAAGGCUUC	Cleavage	| Symbols: | unknown protein; INVOLVED IN: biological_process unknown; LOCATED IN: chloroplast stroma	chloroplast	chloroplast envelope; EXPRESSED IN: 24 plant structures; EXPRESSED DURING: 13 growth stages; BEST Arabidopsis thaliana protein match is: unknown protein (TAIR:AT4G14840.1); Has 717 Blast hits to 703 proteins in 179 species: Archae - 14; Bacteria - 134; Metazoa - 141; Fungi - 74; Plants - 209; Viruses - 0; Other Eukaryotes - 145 (source: NCBI BLink). | chr3:7974762-7977590 FORWARD LENGTH=2070	1
ipa-miR-n344	AT3G63410.1	2.5	-1	1	24	142	165	GAAGCCUUUGGGGAGGGUGGACCA	..:::.::::::::::.::	GCCAUUACCUUCCCCAAAGGUUUA	Cleavage	| Symbols: APG1	VTE3	IEP37	E37 | S-adenosyl-L-methionine-dependent methyltransferases superfamily protein | chr3:23415589-23417119 REVERSE LENGTH=1361	1
ipa-miR-n344	AT5G63960.2	2.5	-1	1	24	1666	1689	GAAGCCUUUGGGGAGGGUGGACCA	.:.:.:::.::.:::::::	AUGCAUAUCUUCCUCAGAGGCUUC	Cleavage	| Symbols: EMB2780 | DNA binding;nucleotide binding;nucleic acid binding;DNA-directed DNA polymerases;DNA-directed DNA polymerases | chr5:25599514-25606768 FORWARD LENGTH=3518	1
ipa-miR-n344	AT5G63960.1	2.5	-1	1	24	1615	1638	GAAGCCUUUGGGGAGGGUGGACCA	.:.:.:::.::.:::::::	AUGCAUAUCUUCCUCAGAGGCUUC	Cleavage	| Symbols: EMB2780 | DNA binding;nucleotide binding;nucleic acid binding;DNA-directed DNA polymerases;DNA-directed DNA polymerases | chr5:25599514-25606841 FORWARD LENGTH=3540	1
ipa-miR-n456	AT2G42830.2	2.5	-1	1	22	124	145	GACAGAAAGAGAAGUGAGCACA	: ::::::::::::::: ::	CAUCCUCACUUCUCUUUCUUUC	Cleavage	| Symbols: SHP2	AGL5 | K-box region and MADS-box transcription factor family protein | chr2:17820255-17824013 FORWARD LENGTH=1141	1
ipa-miR-n456	AT2G42830.1	2.5	-1	1	22	124	145	GACAGAAAGAGAAGUGAGCACA	: ::::::::::::::: ::	CAUCCUCACUUCUCUUUCUUUC	Cleavage	| Symbols: SHP2	AGL5 | K-box region and MADS-box transcription factor family protein | chr2:17820255-17824013 FORWARD LENGTH=1135	1
ipa-miR-n456	AT5G61470.1	2.5	-1	1	22	1005	1026	GACAGAAAGAGAAGUGAGCACA	::::. :::.:::::::::.	CAUGCUUUCUUUUCUUUCUGUU	Cleavage	| Symbols: | C2H2-like zinc finger protein | chr5:24722870-24723983 FORWARD LENGTH=1114	1
ipa-miR-n505	AT5G18610.1	2.5	-1	1	21	1680	1700	AGGGCUUCUCUCCCUUGGCAG	:: ::::::::::.::..:	AGGCAAAGGGAGAGAGGCUUU	Cleavage	| Symbols: | Protein kinase superfamily protein | chr5:6192443-6195753 FORWARD LENGTH=2005	1
ipa-miR-n505	AT5G18610.2	2.5	-1	1	21	1756	1776	AGGGCUUCUCUCCCUUGGCAG	:: ::::::::::.::..:	AGGCAAAGGGAGAGAGGCUUU	Cleavage	| Symbols: | Protein kinase superfamily protein | chr5:6192443-6195753 FORWARD LENGTH=2081	1
ipa-miR-n538	AT3G44215.1	2.5	-1	1	24	4193	4215	GAGCAGUGUAGGCUCUGGGUAGCU	.:..::: ::::::::::::::	CUUUGUCCA-AGCCUACACUGCUC	Cleavage	| Symbols: | transposable element gene | chr3:15919239-15923690 REVERSE LENGTH=4452	1
ipa-miR-n538	AT2G40116.1	2.5	-1	1	24	1719	1742	GAGCAGUGUAGGCUCUGGGUAGCU	.:::::::.:.::.::::.	ACCGUUCCAGAGCUUGCAUUGCUU	Cleavage	| Symbols: | Phosphoinositide-specific phospholipase C family protein | chr2:16751714-16754535 FORWARD LENGTH=2134	1
ipa-miR-n568	AT2G24840.1	2.5	-1	1	21	862	882	GUGAAGAGAGAGAGUACAGCU	:::::::.:.:::.::::::	AGCUGUAUUUUCUUUCUUCAA	Cleavage	| Symbols: AGL61	DIA | AGAMOUS-like 61 | chr2:10581082-10582015 FORWARD LENGTH=934	1
ipa-miR-n568	AT2G48100.4	2.5	-1	1	21	509	529	GUGAAGAGAGAGAGUACAGCU	.:::::::::::: ::::::	GGCUGUACUCUCUGUCUUCAA	Cleavage	| Symbols: | Exonuclease family protein | chr2:19670501-19673292 FORWARD LENGTH=1808	1
ipa-miR-n568	AT2G48100.1	2.5	-1	1	21	509	529	GUGAAGAGAGAGAGUACAGCU	.:::::::::::: ::::::	GGCUGUACUCUCUGUCUUCAA	Cleavage	| Symbols: | Exonuclease family protein | chr2:19670501-19673292 FORWARD LENGTH=1739	1
ipa-miR-n568	AT2G48100.2	2.5	-1	1	21	456	476	GUGAAGAGAGAGAGUACAGCU	.:::::::::::: ::::::	GGCUGUACUCUCUGUCUUCAA	Cleavage	| Symbols: | Exonuclease family protein | chr2:19670685-19673292 FORWARD LENGTH=1686	1
ipa-miR-n568	AT2G48100.3	2.5	-1	1	21	448	468	GUGAAGAGAGAGAGUACAGCU	.:::::::::::: ::::::	GGCUGUACUCUCUGUCUUCAA	Cleavage	| Symbols: | Exonuclease family protein | chr2:19670555-19673292 FORWARD LENGTH=1678	1
ipa-miR-n568	AT4G34400.1	2.5	-1	1	21	18	38	GUGAAGAGAGAGAGUACAGCU	:::: ::::.:.::::::.::	AGCUUUACUUUUUCUCUUUAC	Cleavage	| Symbols: | AP2/B3-like transcriptional factor family protein | chr4:16445208-16447773 FORWARD LENGTH=1486	1
ipa-miR-n568	AT3G43670.1	2.5	-1	1	21	88	107	GUGAAGAGAGAGAGUACAGCU	:::: ::::::.:::::::::	AGCU-UACUCUUUCUCUUCAC	Cleavage	| Symbols: | Copper amine oxidase family protein | chr3:15567099-15569901 FORWARD LENGTH=2276	1
ipa-miR-n568	AT3G32389.1	2.5	-1	1	21	2242	2262	GUGAAGAGAGAGAGUACAGCU	::::::::.:::.:::.:	AAAUGUACUCUUUCUUUUCGC	Cleavage	| Symbols: | transposable element gene | chr3:13333768-13338330 FORWARD LENGTH=4563	1
ipa-miR-n568	AT3G04670.2	2.5	-1	1	21	429	449	GUGAAGAGAGAGAGUACAGCU	::::::::::.:.::::.	UAAUGUACUCUCUUUUUUCAU	Cleavage	| Symbols: WRKY39	ATWRKY39 | WRKY DNA-binding protein 39 | chr3:1266242-1268350 REVERSE LENGTH=2027	1
ipa-miR-n568	AT3G04670.1	2.5	-1	1	21	366	386	GUGAAGAGAGAGAGUACAGCU	::::::::::.:.::::.	UAAUGUACUCUCUUUUUUCAU	Cleavage	| Symbols: WRKY39	ATWRKY39 | WRKY DNA-binding protein 39 | chr3:1266295-1268287 REVERSE LENGTH=1824	1
ipa-miR-n568	AT4G24972.1	2.5	-1	1	21	657	677	GUGAAGAGAGAGAGUACAGCU	.::: :::::::::.:::::	GGCUCCACUCUCUCUUUUCAC	Cleavage	| Symbols: TPD1 | tapetum determinant 1 | chr4:12837353-12839823 FORWARD LENGTH=935	1
ipa-miR-n568	AT4G24977.1	2.5	-1	1	21	265	285	GUGAAGAGAGAGAGUACAGCU	.::: :::::::::.:::::	GGCUCCACUCUCUCUUUUCAC	Cleavage	| Symbols: | Pseudogene of AT4G24972; TPD1 (TAPETUM DETERMINANT 1) | chr4:12845676-12846015 FORWARD LENGTH=340	1
ipa-miR-n568	AT5G14620.1	2.5	-1	1	21	1632	1652	GUGAAGAGAGAGAGUACAGCU	::: ::::::::.:::::	CAAUGUUCUCUCUCUUUUCAC	Cleavage	| Symbols: DRM2	DMT7 | domains rearranged methyltransferase 2 | chr5:4715253-4718704 REVERSE LENGTH=2183	1
ipa-miR-n568	AT2G37410.1	2.5	-1	1	21	1018	1038	GUGAAGAGAGAGAGUACAGCU	::: ::::::::.:::::	CUAUGUUCUCUCUCUUUUCAC	Cleavage	| Symbols: ATTIM17-2	TIM17	TIM17-2 | translocase inner membrane subunit 17-2 | chr2:15697842-15699275 REVERSE LENGTH=1162	1
ipa-miR-n568	AT2G37410.2	2.5	-1	1	21	973	993	GUGAAGAGAGAGAGUACAGCU	::: ::::::::.:::::	CUAUGUUCUCUCUCUUUUCAC	Cleavage	| Symbols: ATTIM17-2	TIM17	TIM17-2 | translocase inner membrane subunit 17-2 | chr2:15697834-15699230 REVERSE LENGTH=1009	1
ipa-miR-n568	AT2G34250.2	2.5	-1	1	21	345	365	GUGAAGAGAGAGAGUACAGCU	:::: ::::::::::::.	CACUGUCAUCUCUCUCUUCAU	Cleavage	| Symbols: | SecY protein transport family protein | chr2:14462101-14464868 FORWARD LENGTH=1961	1
ipa-miR-n568	AT2G34250.1	2.5	-1	1	21	302	322	GUGAAGAGAGAGAGUACAGCU	:::: ::::::::::::.	CACUGUCAUCUCUCUCUUCAU	Cleavage	| Symbols: | SecY protein transport family protein | chr2:14462059-14464862 FORWARD LENGTH=1912	1
ipa-miR-n568	AT5G06780.1	2.5	-1	1	21	43	63	GUGAAGAGAGAGAGUACAGCU	:: : :::::::::::::.	UUCUCUUCUCUCUCUCUUCAU	Cleavage	| Symbols: | Emsy N Terminus (ENT)/ plant Tudor-like domains-containing protein | chr5:2093926-2097129 REVERSE LENGTH=1535	1
ipa-miR-n568	AT1G35112.1	2.5	-1	1	21	22	42	GUGAAGAGAGAGAGUACAGCU	:: : .:::::::::::::	UUCUCUCUUCUCUCUCUUCAC	Cleavage	| Symbols: SADHU2-1 | transposable element gene | chr1:12840228-12841118 REVERSE LENGTH=891	1
ipa-miR-n568	AT5G28491.1	2.5	-1	1	21	100	120	GUGAAGAGAGAGAGUACAGCU	:: : :::::::::::::.	CUCUUUUCUCUCUCUCUUCAU	Cleavage	| Symbols: | unknown protein; Has 30201 Blast hits to 17322 proteins in 780 species: Archae - 12; Bacteria - 1396; Metazoa - 17338; Fungi - 3422; Plants - 5037; Viruses - 0; Other Eukaryotes - 2996 (source: NCBI BLink). | chr5:10455682-10455807 REVERSE LENGTH=126	1
ipa-miR-n85	AT1G30180.1	2.5	-1	1	21	2211	2231	AAAGGGGUGACCUGAGAACAC	:::::.:..:::.::::.:::	GUGUUUUUGGGUUACCCUUUU	Cleavage	| Symbols: | transposable element gene | chr1:10610685-10614013 FORWARD LENGTH=3329	1
ipa-miR-n85	AT3G45070.1	2.5	-1	1	21	715	735	AAAGGGGUGACCUGAGAACAC	: :::::.::::...::.:::	GAGUUCUUAGGUUGUCCUUUU	Cleavage	| Symbols: | P-loop containing nucleoside triphosphate hydrolases superfamily protein | chr3:16486283-16487349 REVERSE LENGTH=1067	1
ipa-miR-n94	AT5G67530.1	2.5	-1	1	21	857	877	CGGAUGCAGCAUCAUCAAGAU	.: ::: ::::::::::::.:	GUGUUGUUGAUGCUGCAUCUG	Cleavage	| Symbols: ATPUB49	PUB49 | plant U-box 49 | chr5:26941182-26944146 FORWARD LENGTH=2134	1
ipa-miR-n162	AT4G31920.1	3	-1	1	22	299	320	CGUGAUAUUGGCACGGCUCAAU	:: ::: :::::::::::::	CUUCAGCGCUGCCAAUAUCACG	Cleavage	| Symbols: ARR10	RR10 | response regulator 10 | chr4:15444117-15446959 REVERSE LENGTH=2025	1
ipa-miR-n162	AT5G49750.1	3	-1	1	22	365	386	CGUGAUAUUGGCACGGCUCAAU	: :.::::.:::::::::	ACCGCGUCGUGUCAAUAUCACU	Cleavage	| Symbols: | Leucine-rich repeat (LRR) family protein | chr5:20210878-20213734 FORWARD LENGTH=1482	1
ipa-miR-n258	AT1G10570.1	3	-1	1	22	210	231	AUUCCUAAGGGAUCGCAUGAUC	..:::::::::: :::.::	CUCUGUGCGAUCCCUCAGGGAU	Cleavage	| Symbols: OTS2	ULP1C | Cysteine proteinases superfamily protein | chr1:3487594-3491277 FORWARD LENGTH=1936	1
ipa-miR-n258	AT1G10570.2	3	-1	1	22	220	241	AUUCCUAAGGGAUCGCAUGAUC	..:::::::::: :::.::	CUCUGUGCGAUCCCUCAGGGAU	Cleavage	| Symbols: OTS2	ULP1C | Cysteine proteinases superfamily protein | chr1:3487584-3491277 FORWARD LENGTH=1943	1
ipa-miR-n258	AT2G15530.1	3	-1	1	22	190	211	AUUCCUAAGGGAUCGCAUGAUC	::: .:::.:.:::::.::	ACCCAUUUGAUUCUUUAGGGAU	Cleavage	| Symbols: | RING/U-box superfamily protein | chr2:6772946-6777271 FORWARD LENGTH=2678	1
ipa-miR-n258	AT2G15530.2	3	-1	1	22	222	243	AUUCCUAAGGGAUCGCAUGAUC	::: .:::.:.:::::.::	ACCCAUUUGAUUCUUUAGGGAU	Cleavage	| Symbols: | RING/U-box superfamily protein | chr2:6772914-6777271 FORWARD LENGTH=2682	1
ipa-miR-n258	AT2G15530.4	3	-1	1	22	19	40	AUUCCUAAGGGAUCGCAUGAUC	::: .:::.:.:::::.::	ACCCAUUUGAUUCUUUAGGGAU	Cleavage	| Symbols: | RING/U-box superfamily protein | chr2:6773117-6777985 FORWARD LENGTH=2728	1
ipa-miR-n258	AT2G15530.3	3	-1	1	22	247	268	AUUCCUAAGGGAUCGCAUGAUC	::: .:::.:.:::::.::	ACCCAUUUGAUUCUUUAGGGAU	Cleavage	| Symbols: | RING/U-box superfamily protein | chr2:6772889-6777271 FORWARD LENGTH=2864	1
ipa-miR-n344	AT5G42110.1	3	-1	1	24	128	151	GAAGCCUUUGGGGAGGGUGGACCA	:::: .:::::::::::.::	UCCUCCAGUCUCCCCAAAGGUUUG	Cleavage	| Symbols: | unknown protein; FUNCTIONS IN: molecular_function unknown; INVOLVED IN: biological_process unknown; LOCATED IN: endomembrane system; EXPRESSED IN: 11 plant structures; EXPRESSED DURING: 6 growth stages; Has 36 Blast hits to 36 proteins in 8 species: Archae - 0; Bacteria - 0; Metazoa - 0; Fungi - 0; Plants - 36; Viruses - 0; Other Eukaryotes - 0 (source: NCBI BLink). | chr5:16831728-1…	1
ipa-miR-n344	AT3G29774.1	3	-1	1	24	1305	1328	GAAGCCUUUGGGGAGGGUGGACCA	: :.::...:..:::::::.:::	AGAUUCAUUUUUUCCAAAGGUUUC	Cleavage	| Symbols: | transposable element gene | chr3:11639507-11640914 FORWARD LENGTH=1408	1
ipa-miR-n344	AT5G29890.2	3	-1	1	24	2074	2097	GAAGCCUUUGGGGAGGGUGGACCA	:.::.:::.:::.::: ::::	GAUUUCAUCCUUCCCGAAGUCUUC	Cleavage	| Symbols: | transposable element gene | chr5:11316709-11318967 FORWARD LENGTH=2259	1
ipa-miR-n344	AT5G64260.1	3	-1	1	24	36	59	GAAGCCUUUGGGGAGGGUGGACCA	:.:::::.:.::: ::::::	AUAACUACCCUUCUCAAUGGCUUC	Cleavage	| Symbols: EXL2 | EXORDIUM like 2 | chr5:25703929-25705316 FORWARD LENGTH=1388	1
ipa-miR-n344	AT1G31580.1	3	-1	1	24	371	394	GAAGCCUUUGGGGAGGGUGGACCA	::: ::. ::::::::::::.	UCCUCCUCCUCCCCCAAAGGCUUU	Cleavage	| Symbols: ECS1	CXC750 | ECS1 | chr1:11311169-11311989 FORWARD LENGTH=696	1
ipa-miR-n344	AT2G24980.1	3	-1	1	24	1383	1406	GAAGCCUUUGGGGAGGGUGGACCA	.:.::.::.:::::::.::	CUACUCGCCUUCUCCAAAGGUUUA	Cleavage	| Symbols: | Proline-rich extensin-like family protein | chr2:10622453-10624132 FORWARD LENGTH=1680	2
ipa-miR-n344	AT2G24980.1	3	-1	1	24	1458	1481	GAAGCCUUUGGGGAGGGUGGACCA	.:.::.::.:::::::.::	CUACUCGCCUUCUCCAAAGGUUUA	Cleavage	| Symbols: | Proline-rich extensin-like family protein | chr2:10622453-10624132 FORWARD LENGTH=1680	2
ipa-miR-n344	AT5G23360.1	3	-1	1	24	179	202	GAAGCCUUUGGGGAGGGUGGACCA	::: :.::..::::::.:::	AAUCCCAACUUCUUCAAAGGUUUC	Cleavage	| Symbols: | GRAM domain-containing protein / ABA-responsive protein-related | chr5:7861740-7862697 FORWARD LENGTH=958	1
ipa-miR-n344	AT5G23350.1	3	-1	1	24	288	311	GAAGCCUUUGGGGAGGGUGGACCA	::: :.::..::::::.:::	AAUCCCAACUUCUUCAAAGGUUUC	Cleavage	| Symbols: | GRAM domain-containing protein / ABA-responsive protein-related | chr5:7858253-7859387 REVERSE LENGTH=1135	1
ipa-miR-n344	AT1G75940.1	3	-1	1	24	145	168	GAAGCCUUUGGGGAGGGUGGACCA	::: ..::::.:::::.:::	CGUGCCAAUUUCCCUAAAGGUUUC	Cleavage	| Symbols: ATA27	BGLU20 | Glycosyl hydrolase superfamily protein | chr1:28511168-28514284 FORWARD LENGTH=1878	1
ipa-miR-n344	AT3G50370.1	3	-1	1	24	660	683	GAAGCCUUUGGGGAGGGUGGACCA	: :.. :: ::::.:::::::::	AGAUUUUCCGUCCCUAAAGGCUUC	Cleavage	| Symbols: | unknown protein; FUNCTIONS IN: molecular_function unknown; INVOLVED IN: biological_process unknown; LOCATED IN: cellular_component unknown; EXPRESSED IN: 26 plant structures; EXPRESSED DURING: 15 growth stages; Has 27734 Blast hits to 16708 proteins in 1259 species: Archae - 81; Bacteria - 3434; Metazoa - 10876; Fungi - 2514; Plants - 987; Viruses - 212; Other Eukaryotes - 9630 (sour…	1
ipa-miR-n344	AT4G14040.1	3	-1	1	24	708	731	GAAGCCUUUGGGGAGGGUGGACCA	.::.::.:::::::.:::	CCUAAAGCCUUCUCCAAAGGUUUC	Cleavage	| Symbols: EDA38	SBP2 | selenium-binding protein 2 | chr4:8100349-8102875 REVERSE LENGTH=1853	1
ipa-miR-n344	AT5G01335.1	3	-1	1	24	3256	3279	GAAGCCUUUGGGGAGGGUGGACCA	:.::::.:.::::::::.	ACUUGGAUCCUCUCUAAAGGCUUU	Cleavage	| Symbols: | transposable element gene | chr5:135831-141287 FORWARD LENGTH=5457	1
ipa-miR-n344	AT1G55860.2	3	-1	1	24	10946	10969	GAAGCCUUUGGGGAGGGUGGACCA	:.:..:::.:.:::::::.	AUCAACGCUUUCCUCGAAGGCUUU	Cleavage	| Symbols: UPL1 | ubiquitin-protein ligase 1 | chr1:20879466-20893268 REVERSE LENGTH=11745	1
ipa-miR-n344	AT1G55860.1	3	-1	1	24	11335	11358	GAAGCCUUUGGGGAGGGUGGACCA	:.:..:::.:.:::::::.	AUCAACGCUUUCCUCGAAGGCUUU	Cleavage	| Symbols: UPL1 | ubiquitin-protein ligase 1 | chr1:20879466-20895393 REVERSE LENGTH=12134	1
ipa-miR-n344	AT1G18120.1	3	-1	1	24	181	204	GAAGCCUUUGGGGAGGGUGGACCA	::.::::::::::: .::.	UUCAACAUCCUCCCCAAAGCUUUU	Cleavage	| Symbols: | pseudogene	putative myrosinase-associated protein	blastp match of 46% identity and 1.7e-57 P-value to GP|6522943|emb|CAB62165.1||AJ223307 myrosinase-associated protein {Brassica napus} | chr1:6232092-6233926 FORWARD LENGTH=1835	1
ipa-miR-n370	AT5G05630.1	3	-1	1	22	1023	1044	CGAGGCAGAGCAUGAAAUGGCG	: :..:::.:::::::::.::	CUCUGUUUUAUGCUCUGCUUCU	Cleavage	| Symbols: | Amino acid permease family protein | chr5:1682321-1684191 FORWARD LENGTH=1871	1
ipa-miR-n370	AT3G17820.1	3	-1	1	22	1262	1283	CGAGGCAGAGCAUGAAAUGGCG	.: :::::..::.:.::..:::	UGACAUUUUGUGUUUUGUUUCG	Cleavage	| Symbols: ATGSKB6	GLN1.3	GLN1;3 | glutamine synthetase 1.3 | chr3:6097414-6099595 FORWARD LENGTH=1341	1
ipa-miR-n370	AT2G43465.1	3	-1	1	22	842	863	CGAGGCAGAGCAUGAAAUGGCG	::::::::::::::::	CCAUUUUUCAUGCUCUGCCUCC	Cleavage	| Symbols: | RNA-binding ASCH domain protein | chr2:18047533-18049763 REVERSE LENGTH=1420	1
ipa-miR-n370	AT5G50180.1	3	-1	1	22	160	181	CGAGGCAGAGCAUGAAAUGGCG	.:::::: ::::::::.::	AUUCAUUUCUUGCUCUGCUUCU	Cleavage	| Symbols: | Protein kinase superfamily protein | chr5:20430596-20433100 FORWARD LENGTH=1778	1
ipa-miR-n370	AT5G51420.1	3	-1	1	22	119	140	CGAGGCAGAGCAUGAAAUGGCG	::: ::..:::::::..:::	UUCCAAUUUGUGCUCUGUUUCG	Cleavage	| Symbols: | long-chain-alcohol O-fatty-acyltransferase family protein / wax synthase family protein | chr5:20885419-20886726 REVERSE LENGTH=1308	1
ipa-miR-n370	AT1G50840.1	3	-1	1	22	1568	1589	CGAGGCAGAGCAUGAAAUGGCG	::::::: ::::::::.:	UUGGAUUUCAUACUCUGCCUUG	Translation	| Symbols: POLGAMMA2 | polymerase gamma 2 | chr1:18839107-18844559 FORWARD LENGTH=3569	1
ipa-miR-n370	AT5G08450.3	3	-1	1	22	2938	2959	CGAGGCAGAGCAUGAAAUGGCG	: :::::::::.:::.::	AAACCUUUCAUGCUUUGCUUCU	Cleavage	| Symbols: | FUNCTIONS IN: molecular_function unknown; INVOLVED IN: biological_process unknown; LOCATED IN: cellular_component unknown; EXPRESSED IN: 25 plant structures; EXPRESSED DURING: 15 growth stages; CONTAINS InterPro DOMAIN/s: Histone deacetylation protein Rxt3 (InterPro:IPR013951); Has 34444 Blast hits to 20801 proteins in 1175 species: Archae - 64; Bacteria - 2390; Metazoa - 15568; Fung…	1
ipa-miR-n370	AT5G08450.1	3	-1	1	22	2942	2963	CGAGGCAGAGCAUGAAAUGGCG	: :::::::::.:::.::	AAACCUUUCAUGCUUUGCUUCU	Cleavage	| Symbols: | CONTAINS InterPro DOMAIN/s: Histone deacetylation protein Rxt3 (InterPro:IPR013951); Has 34444 Blast hits to 20801 proteins in 1175 species: Archae - 64; Bacteria - 2390; Metazoa - 15568; Fungi - 3729; Plants - 1886; Viruses - 208; Other Eukaryotes - 10599 (source: NCBI BLink). | chr5:2727821-2732888 REVERSE LENGTH=3087	1
ipa-miR-n370	AT5G08450.2	3	-1	1	22	2984	3005	CGAGGCAGAGCAUGAAAUGGCG	: :::::::::.:::.::	AAACCUUUCAUGCUUUGCUUCU	Cleavage	| Symbols: | CONTAINS InterPro DOMAIN/s: Histone deacetylation protein Rxt3 (InterPro:IPR013951); Has 30201 Blast hits to 17322 proteins in 780 species: Archae - 12; Bacteria - 1396; Metazoa - 17338; Fungi - 3422; Plants - 5037; Viruses - 0; Other Eukaryotes - 2996 (source: NCBI BLink). | chr5:2727821-2732893 REVERSE LENGTH=3129	1
ipa-miR-n370	AT2G28605.1	3	-1	1	22	694	715	CGAGGCAGAGCAUGAAAUGGCG	.: ::: ::::::::::::	ACUCCUUUGAUGCUCUGCCUCU	Cleavage	| Symbols: | Photosystem II reaction center PsbP family protein | chr2:12254888-12255837 FORWARD LENGTH=870	1
ipa-miR-n370	AT2G45610.1	3	-1	1	22	401	422	CGAGGCAGAGCAUGAAAUGGCG	:::: :::::::::.:.:	ACGCAUUAGAUGCUCUGCUUUG	Cleavage	| Symbols: | alpha/beta-Hydrolases superfamily protein | chr2:18791463-18792586 FORWARD LENGTH=1124	1
ipa-miR-n455	AT2G31150.1	3	-1	1	24	675	698	CCACCCAGUAGUCUUUACCUCCAU	::::::::::::.::: :::	UCCGAGGUAAAGACUGCUGUGUGC	Cleavage	| Symbols: | ATP binding;ATPases	coupled to transmembrane movement of ions	phosphorylative mechanism | chr2:13272375-13274578 FORWARD LENGTH=2049	1
ipa-miR-n455	AT4G37460.1	3	-1	1	24	2827	2850	CCACCCAGUAGUCUUUACCUCCAU	:: :::.:.::.: ::::::::	UUGUUGGUGAGGAUUUCUGGGUGG	Cleavage	| Symbols: SRFR1 | Tetratricopeptide repeat (TPR)-like superfamily protein | chr4:17608378-17615776 REVERSE LENGTH=3646	1
ipa-miR-n456	AT1G32230.3	3	-1	1	22	2485	2506	GACAGAAAGAGAAGUGAGCACA	::::. ::::.::::::::::	UGUGUCGACUUUUCUUUCUGUC	Cleavage	| Symbols: AtRCD1 | WWE protein-protein interaction domain protein family | chr1:11612118-11616218 FORWARD LENGTH=2671	1
ipa-miR-n456	AT1G32230.1	3	-1	1	22	2396	2417	GACAGAAAGAGAAGUGAGCACA	::::. ::::.::::::::::	UGUGUCGACUUUUCUUUCUGUC	Cleavage	| Symbols: RCD1	CEO	CEO1	ATP8	AtRCD1 | WWE protein-protein interaction domain protein family | chr1:11612118-11616218 FORWARD LENGTH=2582	1
ipa-miR-n456	AT1G32230.2	3	-1	1	22	2393	2414	GACAGAAAGAGAAGUGAGCACA	::::. ::::.::::::::::	UGUGUCGACUUUUCUUUCUGUC	Cleavage	| Symbols: RCD1	CEO	CEO1	ATP8	AtRCD1 | WWE protein-protein interaction domain protein family | chr1:11612118-11616218 FORWARD LENGTH=2579	1
ipa-miR-n456	AT3G48040.1	3	-1	1	22	729	750	GACAGAAAGAGAAGUGAGCACA	::.::::::::.:::.: ::	AUUGUUCACUUCUUUUUUUUUC	Cleavage	| Symbols: ARAC8	ATROP10	ROP10	ATRAC8 | RHO-related protein from plants 10 | chr3:17731480-17733492 FORWARD LENGTH=959	1
ipa-miR-n456	AT4G28630.1	3	-1	1	22	837	858	GACAGAAAGAGAAGUGAGCACA	: :: ::::::::::::: ::.	UUUGAUCACUUCUCUUUCCGUU	Cleavage	| Symbols: ATM1	ATATM1 | ABC transporter of the mitochondrion 1 | chr4:14138359-14140958 REVERSE LENGTH=2276	1
ipa-miR-n456	ATCG01280.1	3	-1	1	22	2660	2681	GACAGAAAGAGAAGUGAGCACA	:.::::::::::.::::	CCAAGUUACUUCUCUUUUUGUC	Cleavage	| Symbols: YCF2.2 | Chloroplast Ycf2;ATPase	AAA type	core | chrC:145291-152175 REVERSE LENGTH=6885	1
ipa-miR-n456	ATCG00860.1	3	-1	1	22	2660	2681	GACAGAAAGAGAAGUGAGCACA	:.::::::::::.::::	CCAAGUUACUUCUCUUUUUGUC	Cleavage	| Symbols: YCF2.1 | Chloroplast Ycf2;ATPase	AAA type	core | chrC:86474-93358 FORWARD LENGTH=6885	1
ipa-miR-n456	AT4G32540.1	3	-1	1	22	1251	1272	GACAGAAAGAGAAGUGAGCACA	: .::::::::.:::.:::.	GUUUUUCACUUCUUUUUUUGUU	Cleavage	| Symbols: YUC	YUC1 | Flavin-binding monooxygenase family protein | chr4:15700904-15702960 FORWARD LENGTH=1335	1
ipa-miR-n456	AT1G74180.1	3	-1	1	22	2556	2577	GACAGAAAGAGAAGUGAGCACA	:::::::::::: ::::.	CAACCUCACUUCUCUUGCUGUU	Cleavage	| Symbols: AtRLP14	RLP14 | receptor like protein 14 | chr1:27897197-27900908 REVERSE LENGTH=2931	1
ipa-miR-n456	AT2G03480.2	3	-1	1	22	2423	2444	GACAGAAAGAGAAGUGAGCACA	.:::.::.:::::.::::	UUCUUUCAUUUUUCUUUUUGUC	Cleavage	| Symbols: QUL2 | QUASIMODO2 LIKE 2 | chr2:1050842-1054613 FORWARD LENGTH=2642	1
ipa-miR-n456	AT2G03480.1	3	-1	1	22	2360	2381	GACAGAAAGAGAAGUGAGCACA	.:::.::.:::::.::::	UUCUUUCAUUUUUCUUUUUGUC	Cleavage	| Symbols: QUL2 | QUASIMODO2 LIKE 2 | chr2:1050938-1054478 FORWARD LENGTH=2444	1
ipa-miR-n456	AT4G15900.1	3	-1	1	22	6	27	GACAGAAAGAGAAGUGAGCACA	.:::::::::::::: ::	UCACUUCACUUCUCUUUCUCUC	Cleavage	| Symbols: PRL1 | pleiotropic regulatory locus 1 | chr4:9023728-9027666 FORWARD LENGTH=1731	1
ipa-miR-n456	AT2G20993.1	3	-1	1	22	201	222	GACAGAAAGAGAAGUGAGCACA	::.::::.:.:::.::::	UUACCUUACUUUUUUUUUUGUC	Cleavage	| Symbols: | Pseudogene of AT2G21045 | chr2:9018578-9019036 FORWARD LENGTH=378	1
ipa-miR-n456	AT1G20030.2	3	-1	1	22	57	78	GACAGAAAGAGAAGUGAGCACA	: : ::: :::.:::::.::::	UAUUCUCUCUUUUCUUUUUGUC	Cleavage	| Symbols: | Pathogenesis-related thaumatin superfamily protein | chr1:6945425-6947344 FORWARD LENGTH=1578	1
ipa-miR-n456	AT5G54840.2	3	-1	1	22	864	885	GACAGAAAGAGAAGUGAGCACA	:.:.::::.:.:::.:::.	UACGUUUACUUUUUUUUUUGUU	Cleavage	| Symbols: SGP1 | Ras-related small GTP-binding family protein | chr5:22276630-22278423 REVERSE LENGTH=1323	1
ipa-miR-n456	AT5G59300.1	3	-1	1	22	710	731	GACAGAAAGAGAAGUGAGCACA	:.:.:: :::::::.::::	UCGGUUUACAUCUCUUUUUGUC	Cleavage	| Symbols: UBC7	ATUBC7 | ubiquitin carrier protein 7 | chr5:23919597-23921304 REVERSE LENGTH=883	1
ipa-miR-n456	AT1G29520.1	3	-1	1	22	31	52	GACAGAAAGAGAAGUGAGCACA	: : ::. :::::::::.::::	UCUUCUUUCUUCUCUUUUUGUC	Cleavage	| Symbols: | AWPM-19-like family protein | chr1:10323655-10324743 FORWARD LENGTH=775	1
ipa-miR-n456	AT1G63170.1	3	-1	1	22	39	60	GACAGAAAGAGAAGUGAGCACA	::. .:::::::::::::	UCAUCUUCUUUCUCUUUCUGUC	Cleavage	| Symbols: | Zinc finger	C3HC4 type (RING finger) family protein | chr1:23425352-23427311 FORWARD LENGTH=1606	1
ipa-miR-n456	AT3G10650.1	3	-1	1	22	4283	4304	GACAGAAAGAGAAGUGAGCACA	:::. .::.:::::.::::	UUCGCUUCUUUUUCUUUUUGUC	Cleavage	| Symbols: | BEST Arabidopsis thaliana protein match is: nucleoporin-related (TAIR:AT5G20200.1); Has 61042 Blast hits to 31782 proteins in 2093 species: Archae - 202; Bacteria - 16480; Metazoa - 16017; Fungi - 12552; Plants - 1653; Viruses - 629; Other Eukaryotes - 13509 (source: NCBI BLink). | chr3:3325170-3330892 REVERSE LENGTH=4395	1
ipa-miR-n505	AT5G55480.1	3	-1	1	21	1464	1484	AGGGCUUCUCUCCCUUGGCAG	::::::::::::::..:	AAUCCAAGGGAGAGAAGUUCC	Cleavage	| Symbols: SVL1 | SHV3-like 1 | chr5:22474230-22478132 FORWARD LENGTH=2661	1
ipa-miR-n505	AT2G30280.1	3	-1	1	21	273	293	AGGGCUUCUCUCCCUUGGCAG	.::.::::::::.:.:::	GAUUCAGGGGAGAGAGGUCCU	Cleavage	| Symbols: RDM4	DMS4 | RNA-directed DNA methylation 4 | chr2:12909593-12912340 REVERSE LENGTH=1356	1
ipa-miR-n505	AT4G01260.1	3	-1	1	21	878	898	AGGGCUUCUCUCCCUUGGCAG	::.:::: ::::.:::.::	AGGCUAAGGAAGAGGAGCUCU	Cleavage	| Symbols: | DNA-binding storekeeper protein-related transcriptional regulator | chr4:528570-529547 REVERSE LENGTH=978	1
ipa-miR-n505	AT1G21580.1	3	-1	1	21	1265	1285	AGGGCUUCUCUCCCUUGGCAG	:: :::::.::::::.::	AAGCAAAGGGGGAGAAGUCCA	Cleavage	| Symbols: | Zinc finger C-x8-C-x5-C-x3-H type family protein | chr1:7557262-7565803 REVERSE LENGTH=7209	1
ipa-miR-n505	AT2G33240.1	3	-1	1	21	2104	2124	AGGGCUUCUCUCCCUUGGCAG	: ::: ::::::::::..:	GAGGCAACGGAGAGAAGCUUU	Cleavage	| Symbols: XID	ATXID | myosin XI D | chr2:14086942-14096914 REVERSE LENGTH=5313	1
ipa-miR-n538	AT3G61600.2	3	-1	1	24	861	884	GAGCAGUGUAGGCUCUGGGUAGCU	.::::::.::.: ::::::	AUGACUCCAGAGUCUGCCCUGCUC	Cleavage	| Symbols: ATPOB1	POB1 | POZ/BTB containin G-protein 1 | chr3:22795579-22798320 FORWARD LENGTH=2062	1
ipa-miR-n538	AT3G61600.1	3	-1	1	24	861	884	GAGCAGUGUAGGCUCUGGGUAGCU	.::::::.::.: ::::::	AUGACUCCAGAGUCUGCCCUGCUC	Cleavage	| Symbols: ATPOB1	POB1 | POZ/BTB containin G-protein 1 | chr3:22795579-22798320 FORWARD LENGTH=2178	1
ipa-miR-n568	AT3G57920.1	3	-1	1	21	841	861	GUGAAGAGAGAGAGUACAGCU	::::::.::::::::::::	AGCUGUGCUCUCUCUCUUCUG	Cleavage	| Symbols: SPL15 | squamosa promoter binding protein-like 15 | chr3:21444321-21446035 REVERSE LENGTH=1377	1
ipa-miR-n568	AT2G11040.1	3	-1	1	21	1112	1132	GUGAAGAGAGAGAGUACAGCU	:: ::::::::.:.:.:::.:	AGGUGUACUCUUUUUUUUCGC	Cleavage	| Symbols: | transposable element gene | chr2:4375864-4379651 REVERSE LENGTH=3788	1
ipa-miR-n568	AT5G02490.1	3	-1	1	21	19	39	GUGAAGAGAGAGAGUACAGCU	:::: ::.:::.::::::..:	AGCUCUAUUCUUUCUCUUUGC	Cleavage	| Symbols: | Heat shock protein 70 (Hsp 70) family protein | chr5:550035-552647 REVERSE LENGTH=2305	1
ipa-miR-n568	AT1G10705.1	3	-1	1	21	33	53	GUGAAGAGAGAGAGUACAGCU	::. ::.::.:::::::::.:	AGUCGUGCUUUCUCUCUUCGC	Cleavage	| Symbols: | Encodes a Maternally expressed gene (MEG) family protein [pseudogene] | chr1:3557114-3557457 FORWARD LENGTH=242	1
ipa-miR-n568	AT2G42200.1	3	-1	1	21	933	953	GUGAAGAGAGAGAGUACAGCU	: ::::.::::::::::::	AACUGUGCUCUCUCUCUUCUG	Cleavage	| Symbols: SPL9	AtSPL9 | squamosa promoter binding protein-like 9 | chr2:17587407-17589630 FORWARD LENGTH=1501	1
ipa-miR-n568	AT1G09390.1	3	-1	1	21	62	82	GUGAAGAGAGAGAGUACAGCU	::::::::::::::::	AUGGCUACUCUCUCUCUUCAC	Cleavage	| Symbols: | GDSL-like Lipase/Acylhydrolase superfamily protein | chr1:3031203-3033582 FORWARD LENGTH=1341	1
ipa-miR-n568	AT2G10600.1	3	-1	1	21	1553	1573	GUGAAGAGAGAGAGUACAGCU	: ::::.:.:::.::::::.	CGAUGUAUUUUCUUUCUUCAU	Cleavage	| Symbols: | transposable element gene | chr2:4127908-4131031 REVERSE LENGTH=3124	1
ipa-miR-n568	AT3G48060.1	3	-1	1	21	154	174	GUGAAGAGAGAGAGUACAGCU	: ::::..:.:.:.:.:::::	AUCUGUGUUUUUUUUUUUCAC	Cleavage	| Symbols: | BAH domain ;TFIIS helical bundle-like domain | chr3:17743114-17748736 REVERSE LENGTH=5250	1
ipa-miR-n568	AT4G07967.1	3	-1	1	21	2202	2222	GUGAAGAGAGAGAGUACAGCU	::::::::.:.:.:::.:	AAGUGUACUCUUUUUUUUCGC	Cleavage	| Symbols: | transposable element gene | chr4:4810301-4815076 FORWARD LENGTH=4776	1
ipa-miR-n568	AT2G15140.1	3	-1	1	21	2249	2269	GUGAAGAGAGAGAGUACAGCU	::::::::.:.:.:::.:	CAAUGUACUCUUUUUUUUCGC	Cleavage	| Symbols: | transposable element gene | chr2:6566709-6571383 FORWARD LENGTH=4675	1
ipa-miR-n568	AT2G15190.1	3	-1	1	21	2233	2253	GUGAAGAGAGAGAGUACAGCU	::::::::.:.:.:::.:	CAAUGUACUCUUUUUUUUCGC	Cleavage	| Symbols: | transposable element gene | chr2:6592908-6597558 FORWARD LENGTH=4651	1
ipa-miR-n568	AT2G04980.1	3	-1	1	21	2209	2229	GUGAAGAGAGAGAGUACAGCU	::::::::.:.:.:::.:	CAAUGUACUCUUUUUUUUCGC	Cleavage	| Symbols: | transposable element gene | chr2:1751964-1756568 REVERSE LENGTH=4605	1
ipa-miR-n568	AT3G30415.1	3	-1	1	21	597	617	GUGAAGAGAGAGAGUACAGCU	::::::::::.: :::::	CAGUGUACUCUCUUUGUUCAC	Cleavage	| Symbols: | pseudogene	putative urophorphyrin III methylase	blastp match of 80% identity and 2.7e-49 P-value to GP|20161485|dbj|BAB90408.1||AP003681 uroporphyrin-III C-methyltransferase-like protein {Oryza sativa (japonica cultivar-group)} | chr3:12039061-12041042 FORWARD LENGTH=1982	1
ipa-miR-n568	AT3G30440.1	3	-1	1	21	551	571	GUGAAGAGAGAGAGUACAGCU	::::::::.:.:.:::.:	CAAUGUACUCUUUUUUUUCGC	Cleavage	| Symbols: | transposable element gene | chr3:12077917-12081875 FORWARD LENGTH=1806	1
ipa-miR-n568	AT4G06583.2	3	-1	1	21	129	149	GUGAAGAGAGAGAGUACAGCU	::::..:::::.:: ::::	GCCUGUGUUCUCUUUCCUCAC	Cleavage	| Symbols: | unknown protein; FUNCTIONS IN: molecular_function unknown; INVOLVED IN: biological_process unknown; LOCATED IN: cellular_component unknown; BEST Arabidopsis thaliana protein match is: unknown protein (TAIR:AT3G32160.1); Has 26 Blast hits to 26 proteins in 2 species: Archae - 0; Bacteria - 0; Metazoa - 0; Fungi - 0; Plants - 26; Viruses - 0; Other Eukaryotes - 0 (source: NCBI BLink). …	1
ipa-miR-n568	AT4G06583.1	3	-1	1	21	129	149	GUGAAGAGAGAGAGUACAGCU	::::..:::::.:: ::::	GCCUGUGUUCUCUUUCCUCAC	Cleavage	| Symbols: | unknown protein; FUNCTIONS IN: molecular_function unknown; INVOLVED IN: biological_process unknown; LOCATED IN: cellular_component unknown; BEST Arabidopsis thaliana protein match is: unknown protein (TAIR:AT3G32160.1); Has 21 Blast hits to 21 proteins in 2 species: Archae - 0; Bacteria - 0; Metazoa - 0; Fungi - 0; Plants - 21; Viruses - 0; Other Eukaryotes - 0 (source: NCBI BLink). …	1
ipa-miR-n568	AT1G67420.2	3	-1	1	21	746	766	GUGAAGAGAGAGAGUACAGCU	: ::::: :.:.::::::::	ACCUGUAAUUUUUCUCUUCAA	Cleavage	| Symbols: | Zn-dependent exopeptidases superfamily protein | chr1:25255232-25260430 FORWARD LENGTH=2873	1
ipa-miR-n568	AT1G67420.1	3	-1	1	21	567	587	GUGAAGAGAGAGAGUACAGCU	: ::::: :.:.::::::::	ACCUGUAAUUUUUCUCUUCAA	Cleavage	| Symbols: | Zn-dependent exopeptidases superfamily protein | chr1:25255411-25260429 FORWARD LENGTH=2690	1
ipa-miR-n568	AT1G25240.1	3	-1	1	21	428	448	GUGAAGAGAGAGAGUACAGCU	: : :::::::.:::.::.:.	ACCAGUACUCUUUCUUUUUAU	Cleavage	| Symbols: | ENTH/VHS/GAT family protein | chr1:8845231-8846493 FORWARD LENGTH=1263	1
ipa-miR-n568	AT4G19370.1	3	-1	1	21	122	142	GUGAAGAGAGAGAGUACAGCU	: .: ::.::::::::::.:.	AAUUUUAUUCUCUCUCUUUAU	Cleavage	| Symbols: | Protein of unknown function (DUF1218) | chr4:10566150-10567838 REVERSE LENGTH=1070	1
ipa-miR-n568	AT4G02380.1	3	-1	1	21	151	171	GUGAAGAGAGAGAGUACAGCU	:::: .:::::::.::::	GUCUGUUUUCUCUCUUUUCAA	Cleavage	| Symbols: SAG21	AtLEA5 | senescence-associated gene 21 | chr4:1046204-1046997 REVERSE LENGTH=694	1
ipa-miR-n568	AT4G02380.2	3	-1	1	21	147	167	GUGAAGAGAGAGAGUACAGCU	:::: .:::::::.::::	GUCUGUUUUCUCUCUUUUCAA	Cleavage	| Symbols: SAG21 | senescence-associated gene 21 | chr4:1046343-1046993 REVERSE LENGTH=555	1
ipa-miR-n568	AT4G23310.1	3	-1	1	21	155	175	GUGAAGAGAGAGAGUACAGCU	:::: ::.::::::::: :	UUCUGUCCUUUCUCUCUUCCC	Cleavage	| Symbols: CRK23 | cysteine-rich RLK (RECEPTOR-like protein kinase) 23 | chr4:12185737-12188763 FORWARD LENGTH=2493	1
ipa-miR-n568	AT4G23140.2	3	-1	1	21	172	192	GUGAAGAGAGAGAGUACAGCU	.::: :::::: :::::::	UUUUGUCCUCUCUAUCUUCAC	Cleavage	| Symbols: CRK6 | cysteine-rich RLK (RECEPTOR-like protein kinase) 6 | chr4:12121383-12124205 FORWARD LENGTH=2225	1
ipa-miR-n568	AT4G23140.1	3	-1	1	21	172	192	GUGAAGAGAGAGAGUACAGCU	.::: :::::: :::::::	UUUUGUCCUCUCUAUCUUCAC	Cleavage	| Symbols: CRK6 | cysteine-rich RLK (RECEPTOR-like protein kinase) 6 | chr4:12121383-12124205 FORWARD LENGTH=2207	1
ipa-miR-n568	AT4G23270.1	3	-1	1	21	176	196	GUGAAGAGAGAGAGUACAGCU	.::: :::::::::::: :	UUUUGUCCUCUCUCUCUUCCC	Cleavage	| Symbols: CRK19 | cysteine-rich RLK (RECEPTOR-like protein kinase) 19 | chr4:12171103-12173925 FORWARD LENGTH=2099	1
ipa-miR-n568	AT3G45860.1	3	-1	1	21	167	187	GUGAAGAGAGAGAGUACAGCU	.::: :::::::::::: :	UUUUGUCCUCUCUCUCUUCCC	Cleavage	| Symbols: CRK4 | cysteine-rich RLK (RECEPTOR-like protein kinase) 4 | chr3:16863401-16866041 REVERSE LENGTH=2031	1
ipa-miR-n568	AT4G23150.1	3	-1	1	21	155	175	GUGAAGAGAGAGAGUACAGCU	.::: :::::::::::: :	UUUUGUCCUCUCUCUCUUCCC	Cleavage	| Symbols: CRK7 | cysteine-rich RLK (RECEPTOR-like protein kinase) 7 | chr4:12125731-12128332 FORWARD LENGTH=2011	1
ipa-miR-n568	AT4G23280.1	3	-1	1	21	155	175	GUGAAGAGAGAGAGUACAGCU	.::: :::::::::::: :	UUUUGUCCUCUCUCUCUUCUC	Cleavage	| Symbols: CRK20 | cysteine-rich RLK (RECEPTOR-like protein kinase) 20 | chr4:12174740-12177471 FORWARD LENGTH=1971	1
ipa-miR-n568	AT3G47500.1	3	-1	1	21	1597	1617	GUGAAGAGAGAGAGUACAGCU	.: ::::.:::.::::::.	UUUUUUACUUUCUUUCUUCAU	Cleavage	| Symbols: CDF3 | cycling DOF factor 3 | chr3:17504000-17506058 REVERSE LENGTH=1717	1
ipa-miR-n568	AT1G61050.1	3	-1	1	21	133	153	GUGAAGAGAGAGAGUACAGCU	:: :..:.::::::::::.	UUCUCUGUUUUCUCUCUUCAU	Cleavage	| Symbols: | alpha 1	4-glycosyltransferase family protein | chr1:22486736-22488284 FORWARD LENGTH=1549	1
ipa-miR-n568	AT5G22890.1	3	-1	1	21	1266	1286	GUGAAGAGAGAGAGUACAGCU	.::: ::.:.:::.:::::	UUUUGUUCUUUUUCUUUUCAC	Cleavage	| Symbols: | C2H2 and C2HC zinc fingers superfamily protein | chr5:7653257-7654724 REVERSE LENGTH=1468	1
ipa-miR-n568	AT2G46540.1	3	-1	1	21	344	364	GUGAAGAGAGAGAGUACAGCU	.: :::::::::: :::::	UCUUUUACUCUCUCUAUUCAC	Cleavage	| Symbols: | unknown protein; FUNCTIONS IN: molecular_function unknown; INVOLVED IN: biological_process unknown; LOCATED IN: mitochondrion	membrane; EXPRESSED IN: 25 plant structures; EXPRESSED DURING: 16 growth stages; Has 42 Blast hits to 42 proteins in 11 species: Archae - 0; Bacteria - 0; Metazoa - 0; Fungi - 0; Plants - 42; Viruses - 0; Other Eukaryotes - 0 (source: NCBI BLink). | chr2:19110472-19111769 REVERSE LENGTH=501	1
ipa-miR-n568	AT3G53190.1	3	-1	1	21	11	31	GUGAAGAGAGAGAGUACAGCU	: :: ::::::::::::::	AACUUCACUCUCUCUCUUCAA	Cleavage	| Symbols: | Pectin lyase-like superfamily protein | chr3:19713928-19717595 FORWARD LENGTH=1753	1
ipa-miR-n85	AT3G22180.1	3	-1	1	21	1551	1571	AAAGGGGUGACCUGAGAACAC	:: ::: ::::::.:.::::	AUGAUCUAAGGUCAUCUCUUU	Cleavage	| Symbols: | DHHC-type zinc finger family protein | chr3:7827036-7830813 FORWARD LENGTH=2580	1
ipa-miR-n94	AT5G40820.1	3	-1	1	21	4700	4720	CGGAUGCAGCAUCAUCAAGAU	:::::::: ::::::::: :	UUCUUGAUGCUGCUGCAUCAG	Cleavage	| Symbols: ATRAD3	ATR	ATATR | Ataxia telangiectasia-mutated and RAD3-related | chr5:16342745-16353898 REVERSE LENGTH=9189	1
ipa-miR-n94	AT2G15800.1	3	-1	1	21	1548	1568	CGGAUGCAGCAUCAUCAAGAU	: :::::::::::::: :.:	UUGUUGAUGAUGCUGCAGCUG	Cleavage	| Symbols: | transposable element gene | chr2:6880825-6882741 FORWARD LENGTH=1917	1
ipa-miR-n94	AT5G35570.1	3	-1	1	21	575	595	CGGAUGCAGCAUCAUCAAGAU	::::::.:::::: ::::	CCAUUGAUGGUGCUGCUUCCG	Cleavage	| Symbols: | O-fucosyltransferase family protein | chr5:13749711-13753458 REVERSE LENGTH=2424	1
ipa-miR-n94	AT1G15950.2	3	-1	1	21	645	665	CGGAUGCAGCAUCAUCAAGAU	::::.::.::.:: :::::	GACUUGGUGGUGUUGAAUCCG	Cleavage	| Symbols: CCR1	IRX4	ATCCR1 | cinnamoyl coa reductase 1 | chr1:5478754-5482165 FORWARD LENGTH=1331	1
ipa-miR-n94	AT1G15950.1	3	-1	1	21	645	665	CGGAUGCAGCAUCAUCAAGAU	::::.::.::.:: :::::	GACUUGGUGGUGUUGAAUCCG	Cleavage	| Symbols: CCR1	IRX4	ATCCR1 | cinnamoyl coa reductase 1 | chr1:5478754-5482180 FORWARD LENGTH=1401	1

[truncated: 4 more sheets: Table S10, Table S11, Table S12, Table S13]
